# Supplementary material for: Isoprenoids responsible for protein prenylation modulate the biological effects of statins on pancreatic cancer cells
Source: Lipids Health Dis. 2017 Dec 20;16:250. doi: 10.1186/s12944-017-0641-0 (PMC5738693; doi:10.1186/s12944-017-0641-0)
Supplement: Supplementary file 2 — Table S2. Differentially expressed genes after simvastatin, FPP, or GGPP treatment of MiaPaCa-2 human pancreatic cancer cells. (XLS 1507 kb) [file 12944_2017_641_MOESM2_ESM.xls]

## Sheet: Figure 3 details
Differentially expressed genes (ordered according to the Figure 3 heatmap)
Colour coding
q-value ≤ 0.05 and log2FC ≤ -1
q-value ≤ 0.05 and -1 ≤ log2FC ≤ 0
q-value > 0.05
q-value ≤ 0.05 and 0 ≤ log2FC ≤ 1
q-value ≤ 0.05 and log2FC ≥ 1
Expression theshold 5.25
RefSeq	Entrez Gene	Symbol	Definition	q-value (F test)	Significant q-value	Significant q-value and logFC	logFC Simva - Control	logFC Simva+FPP - Control	logFC Simva+GGPP - Control	logFC FPP - Control	logFC GGPP - Control	Control
NM_182898.2	9586	CREB5	cAMP responsive element binding protein 5, transcript variant 1.	0.0007	1	1	1.01	0.509	0.0807	0.732	-0.0815	6.92
NM_000389.2	1026	CDKN1A	cyclin-dependent kinase inhibitor 1A (p21, Cip1), transcript variant 1.	0.00075	2	2	1.13	0.746	0.0644	1.07	0.108	6.74
NM_003740.3	8645	KCNK5	potassium channel, subfamily K, member 5 .	0.0004	2	1	1.18	0.389	0.319	0.9	-0.0279	6.77
NM_004235.3	9314	KLF4	Kruppel-like factor 4 (gut) .	0.00081	1	1	1.28	0.396	0.0386	0.545	0.018	6.95
NM_001044390.1	4582	MUC1	mucin 1, cell surface associated, transcript variant 5.	0.00017	1	1	1.41	0.299	-0.124	0.802	-0.00253	6.84
	NA		AGENCOURT_8911223 NIH_MGC_141 cDNA clone IMAGE:6386615 5 sequence	0.0002	1	1	1.02	0.0275	-0.0614	0.558	-0.151	6.84
NM_003407.2	7538	ZFP36	zinc finger protein 36, C3H type, homolog (mouse) .	0.00026	1	1	1.17	0.264	0.375	0.636	-0.194	6.73
NM_020443.2	89796	NAV1	neuron navigator 1 .	0.00013	1	1	1.19	0.465	-0.0275	0.432	-0.00483	6.7
NM_025031.2	80099	FLJ21075	hypothetical protein FLJ21075 .	1.3e-05	1	1	1.35	0.331	0.259	0.522	0.0551	6.78
NM_017644.3	54800	KLHL24	kelch-like 24 (Drosophila) .	6.5e-05	1	1	1.42	-0.00677	-0.195	0.266	-0.0147	6.75
NM_025182.2	80256	KIAA1539	KIAA1539 .	0.00014	2	1	1.3	0.55	0.105	0.966	0.293	6.49
NM_030640.1	80824	DUSP16	dual specificity phosphatase 16 .	0.0012	1	1	1.19	0.384	-0.0328	0.672	-0.0256	6.49
	NA		PM0-ST0264-161199-001-b06 ST0264 cDNA sequence	0.0018	2	2	1.15	0.509	-0.0621	1.2	0.267	6.64
XM_028217.4	90024	FLJ20021	PREDICTED: hypothetical LOC90024 .	0.00013	2	2	1.04	0.736	0.47	1.09	0.217	6.53
NM_031301.2	83464	APH1B	anterior pharynx defective 1 homolog B (C. elegans) .	0.00039	2	1	1	0.46	0.282	0.85	0.133	6.59
NM_005978.3	6273	S100A2	S100 calcium binding protein A2 (S100A2).	0.00075	2	1	0.987	0.479	0.173	1.02	0.236	6.47
NM_003283.3	7138	TNNT1	troponin T type 1 (skeletal, slow) .	0.00032	2	1	1.11	0.662	0.335	0.98	0.303	6.3
	NA		Human small nuclear RNA U6atac, partial sequence	0.0023	1	1	1.76	0.874	0.576	1.1	0.564	6.22
NM_005456.2	9479	MAPK8IP1	mitogen-activated protein kinase 8 interacting protein 1 .	6.3e-07	2	2	1.96	0.91	0.45	1.42	0.513	6.1
NR_003041.1	692084	SNORD13	small nucleolar RNA, C/D box 13, non-coding RNA.	0.016	1	1	1.56	0.363	1.27	0.707	0.341	6.46
NM_203370.1	389119	C3orf54	chromosome 3 open reading frame 54 (C3orf54).	9.1e-05	2	2	1.29	0.808	0.549	1.26	0.203	6.94
NM_001097577.1	283	ANG	angiogenin, ribonuclease, RNase A family, 5, transcript variant 2.	7.8e-05	2	1	1.15	0.516	0.611	0.74	0.185	6.98
NM_138720.1	3017	HIST1H2BD	histone cluster 1, H2bd, transcript variant 2.	0.00097	2	1	1.07	0.414	0.29	0.862	0.208	7.15
NM_138334.1	126119	JOSD2	Josephin domain containing 2 .	0.0022	2	1	0.93	0.736	0.535	1.19	0.373	6.85
NR_002312.1	85495	RPPH1	ribonuclease P RNA component H1, non-coding RNA.	0.06	1	1	0.441	0.909	0.374	1.25	0.478	6.68
NM_006763.2	7832	BTG2	BTG family, member 2 .	1.3e-05	1	1	1.42	0.326	-0.0531	0.656	-0.0946	7.41
NM_032409.2	65018	PINK1	PTEN induced putative kinase 1, nuclear gene encoding mitochondrial protein.	2.6e-05	2	1	1.37	0.614	0.145	0.774	-0.0238	7.33
NM_022171.2	6988	TCTA	T-cell leukemia translocation altered gene .	6e-05	2	1	1.31	0.413	0.125	0.811	-0.0239	7.32
NM_017983.4	55062	WIPI1	WD repeat domain, phosphoinositide interacting 1 .	0.00012	2	1	1.11	0.363	0.0867	0.761	0.162	7.49
NM_003516.2	8337	HIST2H2AA3	histone cluster 2, H2aa3 .	0.0018	1	1	1.4	0.642	0.473	1.13	0.0826	7.42
NM_003516.2	8337	HIST2H2AA3	histone cluster 2, H2aa3 .	0.0014	2	2	1.41	0.727	0.524	1.26	0.159	7.25
NM_021173.2	57804	POLD4	polymerase .	6.3e-05	2	2	1.12	0.628	0.595	1.14	0.255	7.43
NM_001040167.1	3955	LFNG	LFNG O-fucosylpeptide 3-beta-N-acetylglucosaminyltransferase, transcript variant 1.	5.8e-05	2	1	1.07	0.492	0.335	0.785	0.138	7.34
NM_001037666.1	652968	LOC652968	hypothetical protein LOC652968 .	0.00062	1	1	1.04	0.432	0.0521	0.646	0.112	7.33
NM_001406.3	1949	EFNB3	ephrin-B3 .	0.00012	1	1	1.07	0.266	-0.0251	0.276	-0.0959	7.39
NM_031412.2	23710	GABARAPL1	GABA(A) receptor-associated protein like 1 .	3e-05	1	1	1.4	0.334	0.00368	0.683	0.0868	7.18
NM_138720.1	3017	HIST1H2BD	histone cluster 1, H2bd, transcript variant 2.	4.3e-05	2	1	1.38	0.429	0.126	0.849	0.0266	7.11
NM_152793.2	222166	C7orf41	chromosome 7 open reading frame 41 (C7orf41).	6.3e-07	2	2	2.04	0.153	1.53	0.41	-0.044	7.22
NM_002275.2	3866	KRT15	keratin 15 .	0.00047	1	1	1.69	0.512	-0.401	1.11	-0.00116	7.45
NM_001206.2	687	KLF9	Kruppel-like factor 9 .	5.8e-05	1	1	2.08	0.525	-0.132	0.869	-0.112	7
NM_015310.3	23362	PSD3	pleckstrin and Sec7 domain containing 3, transcript variant 1.	0.0011	1	1	1.27	0.299	0.018	0.511	0.0243	7.83
NM_016061.1	51646	YPEL5	yippee-like 5 (Drosophila) .	2.5e-05	2	1	1.32	0.345	0.137	0.761	0.153	7.75
XM_001129527.1	8462	KLF11	PREDICTED: Kruppel-like factor 11 .	0.00056	1	1	1.18	0.557	0.567	0.795	0.0601	7.52
NM_001823.3	1152	CKB	creatine kinase, brain .	9.1e-06	2	2	1.45	0.537	0.569	1.05	0.197	7.84
NM_015995.2	51621	KLF13	Kruppel-like factor 13 .	0.00039	2	2	1.52	0.863	0.449	1.19	0.0967	7.69
NM_144589.2	118881	COMTD1	catechol-O-methyltransferase domain containing 1 .	0.014	1	1	0.457	0.796	0.663	1.11	0.316	7.58
NM_001953.2	1890	ECGF1	endothelial cell growth factor 1 (platelet-derived) .	0.037	2	1	0.609	0.593	0.706	1	0.295	7.48
NM_001100118.1	7517	XRCC3	X-ray repair complementing defective repair in Chinese hamster cells 3, transcript variant 3.	0.00012	1	1	-1.13	-0.394	-0.152	-0.442	-0.158	8.07
NM_005983.2	6502	SKP2	S-phase kinase-associated protein 2 (p45), transcript variant 1.	4e-05	2	1	-1.2	-0.343	-0.157	-0.731	0.0553	8
NM_031207.2	81888	HYI	hydroxypyruvate isomerase homolog (E. coli) .	0.0022	1	1	-1	-0.327	0.387	-0.357	-0.0126	7.84
NM_002994.3	6374	CXCL5	chemokine (C-X-C motif) ligand 5 .	1.3e-05	3	1	-1.09	-0.447	-0.709	-0.823	-0.172	7.99
NM_000675.3	135	ADORA2A	adenosine A2a receptor .	0.0022	1	1	-1.48	-0.465	0.0278	-0.899	0.0631	7.98
NM_004613.2	7052	TGM2	transglutaminase 2 (C polypeptide, protein-glutamine-gamma-glutamyltransferase), transcript variant 1.	0.00058	1	1	-1.27	-0.392	0.537	-0.646	0.0533	7.78
NM_003633.1	8507	ENC1	ectodermal-neural cortex (with BTB-like domain) .	1.3e-05	2	1	-1.39	-0.514	-0.107	-0.835	-0.0589	8.23
NM_000674.1	134	ADORA1	adenosine A1 receptor .	2.5e-05	2	1	-1.53	-0.542	-0.0583	-0.961	-0.247	8.17
NM_001031683.1	3437	IFIT3	interferon-induced protein with tetratricopeptide repeats 3 .	0.00083	1	1	-1.22	-0.425	-0.324	-0.83	-0.15	8.21
NM_024087.1	140462	ASB9	ankyrin repeat and SOCS box-containing 9, transcript variant 2.	3.7e-05	1	1	-1.22	-0.469	-0.102	-0.614	-0.111	8.35
NM_002220.1	3706	ITPKA	inositol 1,4,5-trisphosphate 3-kinase A .	9.7e-05	2	1	-1.38	-0.601	-0.461	-0.928	-0.175	8.41
NM_001001936.1	84632	AFAP1L2	actin filament associated protein 1-like 2, transcript variant 1.	1.8e-05	2	2	-2.23	-0.442	0.0209	-1.15	-0.0811	8.55
NM_004153.2	4998	ORC1L	origin recognition complex, subunit 1-like (yeast) .	6.2e-05	2	1	-1.36	-0.522	-0.48	-0.825	-0.128	7.87
NM_025108.2	80178	C16orf59	chromosome 16 open reading frame 59 (C16orf59).	0.00016	1	1	-1.14	-0.348	-0.277	-0.41	-0.0647	7.69
NM_006642.2	10806	SDCCAG8	serologically defined colon cancer antigen 8 .	0.00012	1	1	-1.13	-0.395	-0.166	-0.421	-0.218	7.63
NM_006027.3	9156	EXO1	exonuclease 1, transcript variant 1.	0.00037	1	1	-1.1	-0.376	-0.162	-0.645	-0.174	7.59
NM_001003407.1	3983	ABLIM1	actin binding LIM protein 1, transcript variant 2.	5.6e-05	2	1	-1.17	-0.568	-0.452	-0.874	-0.239	7.62
NM_018719.2	55536	CDCA7L	cell division cycle associated 7-like .	8.5e-05	2	1	-1.21	-0.432	-0.197	-0.704	-0.357	7.48
NM_000946.2	5557	PRIM1	primase, DNA, polypeptide 1 (49kDa) .	2.6e-05	2	1	-1.05	-0.214	-0.0176	-0.621	0.0921	7.34
NM_144999.2	201255	LRRC45	leucine rich repeat containing 45 .	0.00026	1	1	-1.01	-0.438	-0.158	-0.382	-0.285	7.36
NM_001008397.1	493869	LOC493869	similar to RIKEN cDNA 2310016C16 .	0.00018	1	1	-1.23	-0.523	0.387	-0.767	0.031	7.58
NM_018239.2	55222	LRRC20	leucine rich repeat containing 20, transcript variant 2.	6.8e-05	2	2	-1.8	-0.869	0.00201	-1.4	-0.338	7.78
NM_032550.2	84632	AFAP1L2	actin filament associated protein 1-like 2, transcript variant 2.	0.00032	1	1	-1.65	-0.237	0.25	-0.8	0.152	7.61
NM_001986.1	2118	ETV4	ets variant gene 4 (E1A enhancer binding protein, E1AF) .	1.5e-05	1	1	-1.61	-0.124	0.281	-0.467	-0.0178	7.4
NM_198951.1	7052	TGM2	transglutaminase 2 (C polypeptide, protein-glutamine-gamma-glutamyltransferase), transcript variant 2.	0.00018	1	1	-1.44	-0.441	0.396	-0.758	0.0804	7.15
NM_005450.2	9241	NOG	noggin .	4.2e-05	1	1	-1.37	-0.226	0.0355	-0.486	0.0706	7.11
NM_005769.1	10164	CHST4	carbohydrate (N-acetylglucosamine 6-O) sulfotransferase 4 .	1.4e-05	2	2	-1.72	-0.815	-0.162	-1.16	-0.176	7.44
NM_005374.3	4355	MPP2	membrane protein, palmitoylated 2 .	5.8e-05	2	1	-1.01	-0.519	-0.249	-0.702	-0.0496	7.14
NM_001029989.1	9768	KIAA0101	KIAA0101, transcript variant 2.	0.00015	1	1	-1.16	-0.47	-0.51	-0.642	-0.234	7.12
XM_001126647.1	197259	MLKL	PREDICTED: mixed lineage kinase domain-like .	6.8e-05	2	1	-1.03	-0.456	-0.229	-0.76	-0.178	6.91
NM_001986.2	2118	ETV4	ets variant 4, transcript variant 1.	1.6e-06	1	1	-1.59	-0.144	0.374	-0.517	0.0348	6.82
NM_013282.3	29128	UHRF1	ubiquitin-like with PHD and ring finger domains 1, transcript variant 2.	0.00075	1	1	-1.38	-0.204	-0.269	-0.633	0.0551	6.82
NM_001124.1	133	ADM	adrenomedullin .	8.9e-06	2	2	-2.28	-1.16	0.255	-1.52	-0.5	7.64
	NA		AGENCOURT_10229596 NIH_MGC_141 cDNA clone IMAGE:6563923 5 sequence	0.0061	1	1	0.0341	0.171	1.68	-0.261	0.537	6.42
NM_002230.1	3728	JUP	junction plakoglobin, transcript variant 1.	6e-05	1	1	1.43	0.423	0.188	0.796	-0.0427	8.48
NM_033360.2	3845	KRAS	v-Ki-ras2 Kirsten rat sarcoma viral oncogene homolog, transcript variant a.	7e-05	1	1	1.45	0.435	0.145	0.678	0.0581	8.46
NM_181873.2	10903	MTMR11	myotubularin related protein 11 .	0.00084	1	1	1.35	0.284	-0.165	0.459	-0.159	8.48
XM_001127763.1	730820	LOC730820	PREDICTED: similar to nuclear receptor binding factor 2 .	0.0022	1	1	1.28	0.457	0.0136	0.717	0.0679	8.41
NM_004417.2	1843	DUSP1	dual specificity phosphatase 1 .	0.00076	1	1	1.24	0.43	-0.152	0.804	0.0548	8.78
NM_003129.3	6713	SQLE	squalene epoxidase .	0.0028	1	1	1.04	0.274	-0.101	0.362	0.26	8.73
NM_002960.1	6274	S100A3	S100 calcium binding protein A3 (S100A3).	5.1e-05	2	2	1.99	0.907	0.357	1.37	0.305	8.28
NR_001445.1	125050	RN7SK	RNA, 7SK small nuclear, non-coding RNA.	0.00032	2	2	2.21	1.24	0.304	1.9	0.607	8.11
NM_144654.2	138162	C9orf116	chromosome 9 open reading frame 116 (C9orf116), transcript variant 2.	0.017	2	1	0.722	0.569	0.473	1	0.368	8.17
NM_022978.1	728492	SERF1B	small EDRK-rich factor 1B (centromeric) .	0.0041	2	1	0.68	0.743	0.582	1.11	0.435	8.07
NM_032309.2	84269	CHCHD5	coiled-coil-helix-coiled-coil-helix domain containing 5 .	0.015	2	1	0.816	0.696	0.799	1.17	0.53	8.18
NM_002668.1	5355	PLP2	proteolipid protein 2 (colonic epithelium-enriched) .	0.00077	2	1	0.601	0.601	0.675	1	0.37	8.71
NM_194281.3	125476	INO80C	INO80 complex subunit C, transcript variant 2.	0.00018	2	2	1.03	0.687	0.367	1.23	0.314	8.41
NM_006373.3	10493	VAT1	vesicle amine transport protein 1 homolog (T. californica) .	0.00013	2	1	1.11	0.484	0.293	0.834	0.097	8.11
	NA		AV681673 GKB cDNA clone GKBABD06 5 sequence	0.0013	1	1	1.22	0.576	0.13	0.864	0.173	8.02
NM_001217.3	770	CA11	carbonic anhydrase XI .	0.00051	1	1	1.09	0.457	-0.069	0.765	-0.0213	8.26
NM_002461.1	4597	MVD	mevalonate (diphospho) decarboxylase .	0.00012	2	1	1.1	0.499	-0.122	0.795	0.126	8.21
NM_199054.2	2872	MKNK2	MAP kinase interacting serine/threonine kinase 2, transcript variant 2.	1.3e-05	2	1	1.21	0.505	-0.167	0.858	0.158	8
NM_001017369.1	6307	SC4MOL	sterol-C4-methyl oxidase-like, transcript variant 2.	7e-05	1	1	1.52	0.555	-0.0604	0.64	0.266	8.09
NM_007021.2	11067	C10orf10	chromosome 10 open reading frame 10 (C10orf10).	3.6e-05	2	2	1.92	0.524	0.0739	1.07	-0.206	8.14
NM_001044391.1	4582	MUC1	mucin 1, cell surface associated, transcript variant 6.	0.0066	1	1	1.16	0.269	-0.14	0.559	-0.423	8.29
NM_001312.2	1397	CRIP2	cysteine-rich protein 2 .	9.1e-06	2	2	2.78	1.08	0.328	1.86	0.2	7.57
NM_024684.2	28971	C11orf67	chromosome 11 open reading frame 67 (C11orf67).	0.0019	2	2	1.21	0.898	0.813	1.31	0.473	8.74
NM_001002913.1	138428	PTRH1	peptidyl-tRNA hydrolase 1 homolog (S. cerevisiae) .	0.00012	2	2	1.34	0.89	0.749	1.2	0.323	8.71
NM_002477.1	4636	MYL5	myosin, light chain 5, regulatory .	0.0013	2	1	1.03	0.603	0.551	0.853	0.271	8.89
NM_001024211.1	6284	S100A13	S100 calcium binding protein A13 (S100A13), transcript variant 3.	0.012	2	2	1.1	0.625	0.685	1.25	0.366	8.64
NM_206895.1	389084	UNQ830	ASCL830 .	0.0025	2	2	1.49	1.04	0.986	1.71	0.362	8.75
NM_015871.3	51042	ZNF593	zinc finger protein 593 .	0.0081	2	1	0.87	0.921	0.684	1.27	0.527	8.94
XM_498725.3	388564	LOC388564	PREDICTED: hypothetical gene supported by BC052596 .	0.015	2	1	0.91	0.736	0.891	1.15	0.399	8.85
NM_006156.2	4738	NEDD8	neural precursor cell expressed, developmentally down-regulated 8 .	0.00075	3	2	0.594	0.846	1.02	1.12	0.684	9
NM_006822.1	10966	RAB40B	RAB40B, member RAS oncogene family .	0.00017	1	1	1.13	0.171	0.203	0.293	-0.0363	9.26
NM_176895.1	8611	PPAP2A	phosphatidic acid phosphatase type 2A, transcript variant 2.	3.2e-05	1	1	1.1	0.157	0.0806	0.299	-0.0651	9.16
NM_147184.1	9540	TP53I3	tumor protein p53 inducible protein 3, transcript variant 2.	9.7e-05	2	1	1.05	0.422	0.0584	0.686	0.0911	9.11
NM_001818.2	1109	AKR1C4	aldo-keto reductase family 1, member C4 (chlordecone reductase; 3-alpha hydroxysteroid dehydrogenase, type I; dihydrodiol dehydrogenase 4) .	0.00039	1	1	1.57	0.564	0.0862	0.953	0.221	8.88
NM_198336.1	3638	INSIG1	insulin induced gene 1, transcript variant 2.	0.00028	1	1	1.27	0.47	-0.145	0.807	0.0901	8.99
NM_002130.6	3157	HMGCS1	3-hydroxy-3-methylglutaryl-Coenzyme A synthase 1 (soluble), transcript variant 2.	0.00012	1	1	2.03	0.762	-0.191	1.2	0.315	8.88
NM_000946.2	5557	PRIM1	primase, DNA, polypeptide 1 (49kDa) .	9.7e-05	2	1	-1.19	-0.404	-0.00456	-0.77	-0.156	8.81
NM_020799.2	57559	STAMBPL1	STAM binding protein-like 1 .	0.00018	2	1	-1.17	-0.488	0.0308	-0.835	-0.18	8.75
NM_018421.2	55357	TBC1D2	TBC1 domain family, member 2 .	3.2e-05	2	1	-1.22	-0.738	0.195	-0.733	-0.316	8.73
NM_004657.4	8436	SDPR	serum deprivation response (phosphatidylserine binding protein) .	3.6e-05	2	1	-0.998	-0.737	-0.0678	-1.09	-0.279	8.64
NM_021101.3	9076	CLDN1	claudin 1 .	0.00011	2	1	-1	-0.527	-0.0324	-0.756	-0.251	8.56
NM_004289.5	9603	NFE2L3	nuclear factor (erythroid-derived 2)-like 3 .	4.1e-06	2	2	-1.43	-0.766	0.0977	-1.1	-0.016	8.72
NM_003276.1	7112	TMPO	thymopoietin, transcript variant 1.	0.00054	2	2	-1.08	-0.649	-0.45	-1.05	-0.384	8.93
NM_002915.3	5983	RFC3	replication factor C (activator 1) 3, 38kDa, transcript variant 1.	0.00031	1	1	-1.22	-0.533	-0.645	-0.751	-0.105	8.77
NM_004811.1	9404	LPXN	leupaxin .	1.3e-05	1	1	-1.22	-0.269	0.238	-0.605	0.0277	9.03
NM_015444.2	25907	TMEM158	transmembrane protein 158 .	8.8e-06	1	1	-1.21	-0.202	0.0776	-0.36	0.03	8.9
NM_024726.3	79781	IQCA1	IQ motif containing with AAA domain 1 .	0.00052	2	2	-1.13	-0.625	0.185	-1.05	-0.0657	8.94
NM_024087.1	140462	ASB9	ankyrin repeat and SOCS box-containing 9, transcript variant 2.	0.00012	2	1	-1.19	-0.5	-0.127	-0.759	-0.103	8.95
NM_016619.1	51316	PLAC8	placenta-specific 8 .	0.00039	1	1	-2.05	-0.703	0.768	-1.27	0.0576	9.22
NM_080625.2	140706	C20orf160	chromosome 20 open reading frame 160 (C20orf160).	0.00018	2	2	-1.89	-0.986	-0.109	-1.51	-0.175	9.27
NM_001554.3	3491	CYR61	cysteine-rich, angiogenic inducer, 61 .	8.9e-05	2	2	-1.76	-0.784	0.779	-1.21	-0.234	8.8
NM_004111.4	2237	FEN1	flap structure-specific endonuclease 1 .	0.0001	2	1	-1.13	-0.328	-0.484	-0.679	-0.0687	9.53
NM_001034.1	6241	RRM2	ribonucleotide reductase M2 polypeptide .	0.00045	1	1	-1.27	-0.484	-0.507	-0.816	-0.166	9.59
NM_005916.3	4176	MCM7	minichromosome maintenance complex component 7, transcript variant 1.	0.003	1	1	-1.26	-0.491	-0.573	-0.955	0.0197	9.53
NM_006027.3	9156	EXO1	exonuclease 1, transcript variant 1.	0.0002	1	1	-1.01	-0.316	-0.228	-0.497	-0.0493	9.26
NM_024726.3	79781	IQCA1	IQ motif containing with AAA domain 1 .	8.9e-05	2	2	-1.2	-0.771	0.151	-1.13	-0.085	9.43
NM_022449.1	64284	RAB17	RAB17, member RAS oncogene family .	0.00023	2	2	-1.36	-0.704	-0.813	-1.18	-0.477	9.99
NM_001032290.1	84722	PSRC1	proline/serine-rich coiled-coil 1, transcript variant 4.	0.00018	1	1	-1.1	-0.403	-0.0809	-0.678	-0.0949	9.69
NM_016619.1	51316	PLAC8	placenta-specific 8 .	0.00099	1	1	-1.87	-0.725	0.863	-1.11	0.138	9.47
XR_015970.1	644945	MGC102966	PREDICTED: similar to Keratin, type I cytoskeletal 16 (Cytokeratin-16), misc RNA.	4.2e-05	2	1	1.65	0.555	0.49	0.987	0.092	5.45
NM_005557.2	3868	KRT16	keratin 16 (focal non-epidermolytic palmoplantar keratoderma) .	0.00028	1	1	1.64	0.62	0.201	0.935	0.12	5.45
NM_000574.2	1604	CD55	CD55 molecule, decay accelerating factor for complement (Cromer blood group) .	0.0012	2	2	1.53	0.516	0.311	1.25	0.154	5.42
NM_002274.3	3860	KRT13	keratin 13, transcript variant 2.	0.0012	2	2	1.61	0.864	0.0768	1.31	0.158	5.42
NR_001445.1	125050	RN7SK	RNA, 7SK small nuclear, non-coding RNA.	0.0024	1	1	1.63	0.825	0.092	1.32	0.205	5.44
NM_001030002.1	2886	GRB7	growth factor receptor-bound protein 7, transcript variant 2.	0.0001	1	1	1.02	0.448	-0.221	0.554	-0.0198	5.82
NM_206901.1	6253	RTN2	reticulon 2, transcript variant 3.	9.7e-05	1	1	1.24	0.384	-0.0972	0.718	0.029	5.65
XM_942124.2	85376	KIAA1666	PREDICTED: KIAA1666 protein .	0.0044	1	1	1.07	0.558	0.00171	0.911	0.287	5.71
NM_000517.3	3040	HBA2	hemoglobin, alpha 2 .	2.2e-05	2	2	1.39	0.672	0.349	1.13	0.177	5.48
NM_194436.1	197257	LDHD	lactate dehydrogenase D, nuclear gene encoding mitochondrial protein, transcript variant 2.	0.00078	1	1	1.2	0.365	-0.034	0.445	0.0195	6.04
NM_025249.1	80726	KIAA1683	KIAA1683 .	6.5e-05	1	1	1.32	0.433	-0.274	0.554	-0.164	5.93
NM_001007279.1	10633	RASL10A	RAS-like, family 10, member A, transcript variant 2.	0.00018	1	1	1.31	0.567	0.247	0.679	0.184	5.8
NM_000425.2	3897	L1CAM	L1 cell adhesion molecule (L1CAM), transcript variant 1.	0.0004	1	1	1.11	0.25	0.0779	0.707	0.281	5.87
NM_003840.3	8793	TNFRSF10D	tumor necrosis factor receptor superfamily, member 10d, decoy with truncated death domain .	1.8e-05	2	2	1.96	0.458	1.64	0.544	0.113	5.66
XM_929985.1	644889	LOC644889	PREDICTED: similar to large subunit ribosomal protein L36a .	0.018	1	1	1.06	0.401	0.666	0.593	-0.484	5.76
NM_017514.2	55558	PLXNA3	plexin A3 .	9.7e-05	2	1	1.08	0.263	-0.00802	0.672	0.0481	6.45
NM_033111.2	88523	LOC88523	CG016 .	0.0004	1	1	1.04	0.286	0.0683	0.472	-0.0562	6.39
NM_004823.1	9424	KCNK6	potassium channel, subfamily K, member 6 .	0.00052	1	1	1.35	0.358	0.258	0.684	0.00649	6.31
NM_022765.2	64780	MICAL1	microtubule associated monoxygenase, calponin and LIM domain containing 1 .	0.00018	2	1	1.04	0.521	0.0595	0.95	0.0226	6.22
NM_006244.2	5526	PPP2R5B	protein phosphatase 2, regulatory subunit B', beta isoform .	9.1e-06	2	2	1.32	0.622	0.208	1.02	0.104	6.07
NM_178837.3	352909	C19orf51	chromosome 19 open reading frame 51 (C19orf51).	5.8e-05	1	1	1.29	0.459	-0.259	0.702	0.143	6.13
NM_145316.2	221468	C6orf128	chromosome 6 open reading frame 128 (C6orf128).	0.0004	2	2	1.09	0.686	0.495	1.09	0.515	6.13
NM_015215.1	23261	CAMTA1	calmodulin binding transcription activator 1 .	0.00013	1	1	1.76	0.703	0.439	0.976	0.00412	6.16
NM_014731.2	9762	ProSAPiP1	ProSAPiP1 protein (ProSAPiP1).	2e-05	2	2	1.89	0.648	0.327	1.17	0.207	6.03
NM_004089.3	1831	TSC22D3	TSC22 domain family, member 3, transcript variant 2.	5.8e-05	2	2	3.77	1.61	0.0319	2.48	0.409	5.18
NM_198057.2	1831	TSC22D3	TSC22 domain family, member 3, transcript variant 1.	7.5e-05	2	2	2.72	1.25	-0.00242	1.78	0.234	5.49
NM_004040.2	388	RHOB	ras homolog gene family, member B .	7.5e-05	2	2	3.45	1.53	0.936	2.34	0.203	5.65
NM_021020.1	11178	LZTS1	leucine zipper, putative tumor suppressor 1 .	9.1e-05	1	1	-1.33	-0.502	-0.468	-0.624	-0.159	6.68
NM_024717.3	79772	MCTP1	multiple C2 domains, transmembrane 1, transcript variant L.	0.00012	1	1	-1.15	-0.526	-0.265	-0.597	-0.00969	6.58
NM_002756.3	5606	MAP2K3	mitogen-activated protein kinase kinase 3, transcript variant A.	0.0012	1	1	-1	-0.321	-0.222	-0.547	0.0965	6.52
XM_001126647.1	197259	MLKL	PREDICTED: mixed lineage kinase domain-like .	0.0006	2	1	-1.04	-0.383	-0.238	-0.817	-0.257	6.53
NM_080805.2	1305	COL13A1	collagen, type XIII, alpha 1, transcript variant 9.	0.00012	1	1	-1.08	-0.204	0.141	-0.27	0.0239	6.36
NM_001076780.1	114780	PKD1L2	polycystic kidney disease 1-like 2, transcript variant 3.	0.00037	1	1	-1.44	-0.732	0.0811	-0.935	-0.35	6.54
NM_018239.2	55222	LRRC20	leucine rich repeat containing 20, transcript variant 2.	0.00017	2	1	-1.19	-0.483	-0.0407	-0.856	-0.183	6.22
NM_006727.2	1008	CDH10	cadherin 10, type 2 (T2-cadherin) .	0.00018	2	2	-1.72	-1.11	-0.17	-1.36	-0.275	6.11
NM_018676.2	55901	THSD1	thrombospondin, type I, domain containing 1, transcript variant 1.	0.00067	2	1	-1.03	-0.427	-0.148	-0.842	0.171	5.59
NM_001005404.3	388403	YPEL2	yippee-like 2 (Drosophila) .	8.9e-05	1	1	1.03	0.133	-0.243	0.181	-0.181	5.42
NM_004209.4	9143	SYNGR3	synaptogyrin 3 .	3.6e-05	1	1	1.15	0.379	-0.139	0.393	0.206	5.23
NM_001008490.1	1316	KLF6	Kruppel-like factor 6, transcript variant 1.	0.00032	1	1	1.24	0.628	0.225	0.624	0.00703	5.12
NM_003155.2	6781	STC1	stanniocalcin 1 .	0.0017	2	1	0.716	0.488	0.199	1.01	0.139	5.32
XR_017543.1	400578	LOC400578	PREDICTED: similar to Keratin, type I cytoskeletal 14 (Cytokeratin-14) .	0.00017	2	2	1.79	0.542	-0.0609	1.23	0.21	4.86
NM_004669.2	9022	CLIC3	chloride intracellular channel 3 .	0.0059	1	1	1.04	0.319	0.302	0.415	0.0617	4.79
NM_004089.3	1831	TSC22D3	TSC22 domain family, member 3, transcript variant 2.	0.0012	1	1	1.43	0.44	-0.0172	0.734	-0.0548	4.59
NM_198252.2	2934	GSN	gelsolin (amyloidosis, Finnish type), transcript variant 2.	0.00067	1	1	1	0.307	-0.332	0.441	-0.085	9.91
NM_003722.3	8626	TP73L	tumor protein p73-like .	0.00047	1	1	1.04	0.0657	-0.324	0.206	-0.231	9.88
NM_017572.2	2872	MKNK2	MAP kinase interacting serine/threonine kinase 2, transcript variant 1.	0.00048	1	1	1.07	0.106	-0.307	0.302	0.0129	10.1
NM_052951.2	116092	DNTTIP1	deoxynucleotidyltransferase, terminal, interacting protein 1 .	4.3e-05	2	1	1.15	0.529	0.599	0.873	0.189	9.8
NM_002201.4	3669	ISG20	interferon stimulated exonuclease gene 20kDa .	0.00078	2	1	0.814	0.684	0.846	1.02	0.247	9.72
NM_181509.1	84557	MAP1LC3A	microtubule-associated protein 1 light chain 3 alpha, transcript variant 2.	1.4e-05	2	2	1.76	0.808	0.631	1.3	0.349	9.38
NM_004878.3	9536	PTGES	prostaglandin E synthase .	0.00035	2	2	1.49	0.828	-0.246	1.39	0.122	9.31
NM_019058.2	54541	DDIT4	DNA-damage-inducible transcript 4 .	0.00026	2	1	1.06	0.596	-0.0103	0.74	0.0179	9.47
NM_031286.3	83442	SH3BGRL3	SH3 domain binding glutamic acid-rich protein like 3 .	0.00078	2	1	0.879	0.611	0.597	1.08	0.359	9.42
NM_032412.3	84418	C5orf32	chromosome 5 open reading frame 32 (C5orf32).	0.00084	2	1	0.897	0.679	0.609	1.03	0.395	9.27
NM_016270.2	10365	KLF2	Kruppel-like factor 2 (lung) .	0.0003	1	1	1.96	0.934	0.908	1.27	0.146	9.82
NM_006270.3	6237	RRAS	related RAS viral (r-ras) oncogene homolog .	5.8e-05	2	1	1.23	0.375	0.451	0.899	0.0234	10.1
NM_020119.3	56829	ZC3HAV1	zinc finger CCCH-type, antiviral 1, transcript variant 1.	6.3e-07	2	2	1.99	0.465	1.73	0.618	-0.00663	9.72
NM_002824.4	5763	PTMS	parathymosin .	0.0044	2	1	0.862	0.551	0.508	1.01	0.368	10
NM_001281.2	1155	TBCB	tubulin folding cofactor B .	0.0049	2	1	0.686	0.66	0.596	1.04	0.203	10
NM_006423.1	10567	RABAC1	Rab acceptor 1 (prenylated) .	0.0033	2	2	1.08	0.674	0.475	1.22	0.385	9.85
NM_001024211.1	6284	S100A13	S100 calcium binding protein A13 (S100A13), transcript variant 3.	0.0047	2	1	0.979	0.741	0.587	1.24	0.424	9.8
XM_938790.2	283412	LOC283412	PREDICTED: similar to 60S ribosomal protein L29 (Cell surface heparin-binding protein HIP) .	0.08	1	1	0.427	0.568	0.57	1.07	0.502	10.1
NM_005101.1	9636	ISG15	ISG15 ubiquitin-like modifier .	0.064	1	1	0.358	0.752	0.644	1.52	0.79	10.3
NM_030928.2	81620	CDT1	chromatin licensing and DNA replication factor 1 .	0.0004	1	1	-1	-0.397	-0.39	-0.639	-0.0545	10.6
NM_001753.3	857	CAV1	caveolin 1, caveolae protein, 22kDa .	0.00017	2	1	-0.902	-0.648	0.376	-1.03	-0.146	10.3
NM_002689.2	23649	POLA2	polymerase .	0.00013	2	1	-1.08	-0.392	-0.307	-0.651	-0.187	10.2
NM_004091.2	1870	E2F2	E2F transcription factor 2 (E2F2).	0.00022	1	1	-1.12	-0.317	-0.213	-0.378	-0.166	10.2
NM_002276.3	3880	KRT19	keratin 19 .	0.00092	1	1	1.06	0.38	-0.15	0.475	0.148	10.9
NM_002228.3	3725	JUN	jun oncogene .	7e-05	2	1	1.16	0.42	0.53	0.868	0.0959	10.7
NM_001300.4	1316	KLF6	Kruppel-like factor 6, transcript variant 2.	0.00087	1	1	1.68	0.656	0.462	1.08	-0.0786	10.5
NM_001008490.1	1316	KLF6	Kruppel-like factor 6, transcript variant 1.	0.0014	1	1	1.52	0.535	0.225	1	0.113	10.4
NM_004528.2	4259	MGST3	microsomal glutathione S-transferase 3 .	0.0011	2	2	1.06	0.669	0.735	1.17	0.333	10.6
NM_000859.1	3156	HMGCR	3-hydroxy-3-methylglutaryl-Coenzyme A reductase .	0.0011	1	1	1.66	0.625	-0.134	0.962	-0.0402	10.9
NM_006829.2	10974	C10orf116	chromosome 10 open reading frame 116 (C10orf116).	0.027	1	1	1.12	0.754	0.716	1.27	0.395	11.2
NM_005620.1	6282	S100A11	S100 calcium binding protein A11 (S100A11).	5.6e-05	2	2	1.64	0.987	1.09	1.71	0.595	10.7
NM_004526.2	4171	MCM2	minichromosome maintenance complex component 2 .	7.8e-05	2	1	-1.22	-0.488	-0.447	-0.725	-0.256	11.2
NM_016647.2	51337	C8orf55	chromosome 8 open reading frame 55 (C8orf55).	0.00033	2	1	-1.3	-0.581	-0.316	-0.891	-0.21	11
NM_002727.2	5552	SRGN	serglycin .	3.6e-05	2	1	-1.48	-0.433	0.0357	-0.922	-0.12	11.4
NM_002727.2	5552	SRGN	serglycin .	1.3e-05	2	1	-1.36	-0.52	0.0798	-0.868	-0.107	12
NM_001048201.1	29128	UHRF1	ubiquitin-like with PHD and ring finger domains 1, transcript variant 1.	0.00085	1	1	-1.09	-0.577	-0.465	-0.737	-0.332	11.8
NM_001862.2	1329	COX5B	cytochrome c oxidase subunit Vb .	0.024	2	1	0.635	0.788	0.728	1.07	0.466	12
NM_014624.3	6277	S100A6	S100 calcium binding protein A6 (S100A6).	0.0048	1	1	1.14	0.73	0.613	0.997	0.389	11.8
NM_001425.1	2014	EMP3	epithelial membrane protein 3 .	0.00014	2	2	1.2	0.883	0.681	1.25	0.501	12
NM_005354.3	3727	JUND	jun D proto-oncogene .	0.00087	1	1	1.47	0.533	0.201	0.783	0.0972	12
XM_001132404.1	113146	C14orf78	PREDICTED: chromosome 14 open reading frame 78 (C14orf78).	0.00066	1	1	1.04	0.191	0.144	0.462	-0.172	11.7

## Sheet: Figure 4 details
Oxidative-phosphorylation related genes (ordered according to the Figure 4 heatmap)
Colour coding
q-value ≤ 0.05 and log2FC ≤ -1
q-value ≤ 0.05 and -1 ≤ log2FC ≤ 0
q-value > 0.05
q-value ≤ 0.05 and 0 ≤ log2FC ≤ 1
q-value ≤ 0.05 and log2FC ≥ 1
Expression theshold 5.25
RefSeq	Entrez Gene	Symbol	Definition	q-value (F test)	Significant q-value	Significant q-value and logFC	logFC Simva - Control	logFC Simva+FPP - Control	logFC Simva+GGPP - Control	logFC FPP - Control	logFC GGPP - Control	Control
NM_024407.3	374291	NDUFS7	NADH dehydrogenase (ubiquinone) Fe-S protein 7, 20kDa .	0.3	0	0	0.379	0.4	0.354	0.515	0.195	11.8
NM_003945.3	8992	ATP6V0E1	ATPase, H+ transporting, lysosomal 9kDa, V0 subunit e1 .	0.17	1	0	0.411	0.379	0.272	0.496	0.201	11.8
NM_004255.2	9377	COX5A	cytochrome c oxidase subunit Va, nuclear gene encoding mitochondrial protein.	0.41	0	0	0.232	0.296	0.455	0.365	0.176	11.9
NM_001003714.1	9551	ATP5J2	ATP synthase, H+ transporting, mitochondrial F0 complex, subunit F2, nuclear gene encoding mitochondrial protein, transcript variant 3.	0.26	0	0	0.478	0.529	0.601	0.827	0.377	11.8
NM_175614.2	126328	NDUFA11	NADH dehydrogenase (ubiquinone) 1 alpha subcomplex, 11, 14.7kDa, nuclear gene encoding mitochondrial protein.	0.18	0	0	0.364	0.514	0.507	0.898	0.411	11.8
NM_001003785.1	10476	ATP5H	ATP synthase, H+ transporting, mitochondrial F0 complex, subunit d, nuclear gene encoding mitochondrial protein, transcript variant 2.	0.082	1	0	0.541	0.516	0.553	0.691	0.409	11.5
NM_004374.2	1345	COX6C	cytochrome c oxidase subunit VIc .	0.15	1	0	0.561	0.394	0.408	0.527	0.205	11.5
NM_014222.2	4702	NDUFA8	NADH dehydrogenase (ubiquinone) 1 alpha subcomplex, 8, 19kDa, nuclear gene encoding mitochondrial protein.	0.52	0	0	0.208	0.188	0.154	0.37	0.192	11.7
NM_002489.2	4697	NDUFA4	NADH dehydrogenase (ubiquinone) 1 alpha subcomplex, 4, 9kDa, nuclear gene encoding mitochondrial protein.	0.32	0	0	0.353	0.333	0.39	0.583	0.468	11.7
NM_001089591.1	440567	LOC440567	hCG25371 .	0.49	0	0	0.295	0.231	0.403	0.406	0.307	11.7
NM_001039367.1	529	ATP6V1E1	ATPase, H+ transporting, lysosomal 31kDa, V1 subunit E1, transcript variant 3.	0.63	0	0	0.0601	-0.0311	0.00532	-0.0391	-0.116	11.9
NM_001688.4	515	ATP5F1	ATP synthase, H+ transporting, mitochondrial F0 complex, subunit B1, nuclear gene encoding mitochondrial protein.	0.55	0	0	-0.0869	-0.0984	-0.181	-0.178	-0.0726	12
NM_001039367.1	529	ATP6V1E1	ATPase, H+ transporting, lysosomal 31kDa, V1 subunit E1, transcript variant 3.	0.65	0	0	-0.0216	-0.0964	-0.053	-0.0164	-0.113	12
NM_004551.1	4722	NDUFS3	NADH dehydrogenase (ubiquinone) Fe-S protein 3, 30kDa .	0.38	0	0	-0.177	0.0547	0.141	0.116	0.115	11.9
NM_002492.2	4711	NDUFB5	NADH dehydrogenase (ubiquinone) 1 beta subcomplex, 5, 16kDa, nuclear gene encoding mitochondrial protein.	0.51	0	0	-0.0664	-0.138	-0.00817	-0.226	-0.0645	12.2
XR_018104.1	647340	LOC647340	PREDICTED: similar to ATP synthase, H+ transporting, mitochondrial F1 complex, gamma subunit isoform H (heart) precursor .	0.47	0	0	-0.172	-0.0409	-0.0948	-0.273	-0.155	12.2
NM_004552.1	4725	NDUFS5	NADH dehydrogenase (ubiquinone) Fe-S protein 5, 15kDa .	0.16	0	0	0.574	0.548	0.629	0.856	0.343	12.3
NM_004889.2	9551	ATP5J2	ATP synthase, H+ transporting, mitochondrial F0 complex, subunit F2, nuclear gene encoding mitochondrial protein, transcript variant 1.	0.28	0	0	0.434	0.481	0.658	0.723	0.407	12.3
NM_004546.2	4708	NDUFB2	NADH dehydrogenase (ubiquinone) 1 beta subcomplex, 2, 8kDa, nuclear gene encoding mitochondrial protein.	0.069	1	0	0.612	0.69	0.625	1.05	0.499	12.2
NM_002496.1	4728	NDUFS8	NADH dehydrogenase (ubiquinone) Fe-S protein 8, 23kDa .	0.22	0	0	0.348	0.392	0.4	0.532	0.281	12.4
NM_001002027.1	516	ATP5G1	ATP synthase, H+ transporting, mitochondrial F0 complex, subunit C1 (subunit 9), nuclear gene encoding mitochondrial protein, transcript variant 2.	0.37	0	0	0.197	0.362	0.539	0.618	0.249	12.3
NM_001863.3	1340	COX6B1	cytochrome c oxidase subunit Vib polypeptide 1 (ubiquitous) .	0.14	0	0	0.477	0.534	0.637	0.687	0.341	12.1
NM_001862.2	1329	COX5B	cytochrome c oxidase subunit Vb .	0.024	2	1	0.635	0.788	0.728	1.07	0.466	12
NM_003000.2	6390	SDHB	succinate dehydrogenase complex, subunit B, iron sulfur (Ip), nuclear gene encoding mitochondrial protein.	0.59	0	0	-0.171	-0.00358	0.0232	-0.0727	-0.0692	12.4
NM_001916.3	1537	CYC1	cytochrome c-1 .	0.32	0	0	-0.308	-0.0715	-0.0175	-0.165	-0.00207	12.4
NM_021129.3	5464	PPA1	pyrophosphatase (inorganic) 1 .	0.36	0	0	-0.227	-0.177	-0.199	-0.349	-0.152	12.6
NM_001697.2	539	ATP5O	ATP synthase, H+ transporting, mitochondrial F1 complex, O subunit, nuclear gene encoding mitochondrial protein.	0.55	0	0	0.151	0.159	0.193	0.221	0.135	12.3
XM_001130742.1	527	ATP6V0C	PREDICTED: ATPase, H+ transporting, lysosomal 16kDa, V0 subunit c .	0.25	1	0	0.366	0.141	0.0809	0.327	0.186	12.1
NM_019056.3	54539	NDUFB11	NADH dehydrogenase (ubiquinone) 1 beta subcomplex, 11, 17.3kDa .	0.15	0	0	0.494	0.498	0.417	0.776	0.302	12.6
NM_001865.2	1347	COX7A2	cytochrome c oxidase subunit VIIa polypeptide 2 (liver) .	0.071	1	0	0.571	0.499	0.671	0.77	0.375	12.5
NM_005004.2	4714	NDUFB8	NADH dehydrogenase (ubiquinone) 1 beta subcomplex, 8, 19kDa .	0.32	0	0	0.285	0.292	0.356	0.431	0.183	12.7
NM_006356.2	10476	ATP5H	ATP synthase, H+ transporting, mitochondrial F0 complex, subunit d, nuclear gene encoding mitochondrial protein, transcript variant 1.	0.18	0	0	0.423	0.319	0.468	0.535	0.315	12.7
NM_001003696.1	522	ATP5J	ATP synthase, H+ transporting, mitochondrial F0 complex, subunit F6, nuclear gene encoding mitochondrial protein, transcript variant 3.	0.24	0	0	0.238	0.327	0.374	0.51	0.348	12.6
NM_001003701.1	522	ATP5J	ATP synthase, H+ transporting, mitochondrial F0 complex, subunit F6, nuclear gene encoding mitochondrial protein, transcript variant 5.	0.13	0	0	0.256	0.331	0.468	0.573	0.379	12.5
NM_006476.4	10632	ATP5L	ATP synthase, H+ transporting, mitochondrial F0 complex, subunit G, nuclear gene encoding mitochondrial protein.	0.25	0	0	0.394	0.513	0.615	0.751	0.331	12.5
NM_007100.2	521	ATP5I	ATP synthase, H+ transporting, mitochondrial F0 complex, subunit E, nuclear gene encoding mitochondrial protein.	0.24	0	0	0.667	0.551	0.696	0.849	0.417	12.5
NM_004074.2	1351	COX8A	cytochrome c oxidase subunit 8A (ubiquitous) .	0.27	0	0	0.384	0.565	0.334	0.919	0.378	12.9
NM_006004.2	7388	UQCRH	ubiquinol-cytochrome c reductase hinge protein .	0.26	0	0	0.327	0.29	0.471	0.505	0.217	12.9
NM_006003.1	7386	UQCRFS1	ubiquinol-cytochrome c reductase, Rieske iron-sulfur polypeptide 1 .	0.31	0	0	-0.289	-0.0418	-0.038	0.0505	0.0546	13.1
NM_004046.4	498	ATP5A1	ATP synthase, H+ transporting, mitochondrial F1 complex, alpha subunit 1, cardiac muscle, nuclear gene encoding mitochondrial protein, transcript variant 2.	0.056	1	0	-0.377	-0.321	-0.361	-0.522	-0.151	13.9
NM_004046.4	498	ATP5A1	ATP synthase, H+ transporting, mitochondrial F1 complex, alpha subunit 1, cardiac muscle, nuclear gene encoding mitochondrial protein, transcript variant 2.	0.1	1	0	-0.39	-0.355	-0.391	-0.515	-0.188	13.7
NM_001686.3	506	ATP5B	ATP synthase, H+ transporting, mitochondrial F1 complex, beta polypeptide, nuclear gene encoding mitochondrial protein.	0.19	1	0	-0.36	-0.243	-0.259	-0.453	-0.152	14.1
NM_014402.4	27089	UQCRQ	ubiquinol-cytochrome c reductase, complex III subunit VII, 9.5kDa, nuclear gene encoding mitochondrial protein.	0.15	0	0	0.448	0.454	0.531	0.823	0.356	13.2
NM_004541.2	4694	NDUFA1	NADH dehydrogenase (ubiquinone) 1 alpha subcomplex, 1, 7.5kDa, nuclear gene encoding mitochondrial protein.	0.11	0	0	0.536	0.476	0.654	0.804	0.359	13.1
NM_001867.2	1350	COX7C	cytochrome c oxidase subunit VIIc, nuclear gene encoding mitochondrial protein.	0.29	0	0	0.385	0.346	0.397	0.599	0.337	13.5
NM_001861.2	1327	COX4I1	cytochrome c oxidase subunit IV isoform 1 .	0.57	0	0	0.137	0.134	0.177	0.21	0.128	14.3
NM_015994.2	51382	ATP6V1D	ATPase, H+ transporting, lysosomal 34kDa, V1 subunit D .	0.54	0	0	-0.0618	-0.144	-0.0341	-0.229	-0.138	10.6
NM_004168.1	6389	SDHA	succinate dehydrogenase complex, subunit A, flavoprotein (Fp), nuclear gene encoding mitochondrial protein.	0.35	0	0	-0.27	-0.0726	-0.429	-0.312	-0.114	10.6
NM_005174.2	509	ATP5C1	ATP synthase, H+ transporting, mitochondrial F1 complex, gamma polypeptide 1, nuclear gene encoding mitochondrial protein, transcript variant 2.	0.21	0	0	-0.181	-0.105	-0.207	-0.266	0.0843	10.4
NM_001690.2	523	ATP6V1A	ATPase, H+ transporting, lysosomal 70kDa, V1 subunit A .	0.022	1	0	-0.187	-0.394	-0.337	-0.459	-0.248	10.5
NM_145230.2	155066	ATP6V0E2	ATPase, H+ transporting V0 subunit e2, transcript variant 1.	0.0013	2	0	-0.676	-0.417	-0.146	-0.68	-0.21	10.7
NM_003365.2	7384	UQCRC1	ubiquinol-cytochrome c reductase core protein I .	0.59	0	0	0.0299	0.129	-0.00606	0.193	0.0157	10.1
NM_001688.4	515	ATP5F1	ATP synthase, H+ transporting, mitochondrial F0 complex, subunit B1, nuclear gene encoding mitochondrial protein.	0.26	0	0	-0.267	-0.146	-0.165	-0.306	-0.00576	10
NM_002495.1	4724	NDUFS4	NADH dehydrogenase (ubiquinone) Fe-S protein 4, 18kDa .	0.016	1	0	0.497	0.624	0.78	0.831	0.426	9.94
NM_002493.3	4712	NDUFB6	NADH dehydrogenase (ubiquinone) 1 beta subcomplex, 6, 17kDa, nuclear gene encoding mitochondrial protein, transcript variant 1.	0.11	0	0	0.351	0.448	0.676	0.761	0.378	9.93
NM_001866.2	1349	COX7B	cytochrome c oxidase subunit VIIb, nuclear gene encoding mitochondrial protein.	0.17	0	0	0.484	0.587	0.66	0.701	0.557	9.7
NM_004548.1	4716	NDUFB10	NADH dehydrogenase (ubiquinone) 1 beta subcomplex, 10, 22kDa .	0.29	0	0	0.325	0.387	0.517	0.576	0.41	10.2
NM_005001.2	4701	NDUFA7	NADH dehydrogenase (ubiquinone) 1 alpha subcomplex, 7, 14.5kDa .	0.16	0	0	0.532	0.425	0.665	0.856	0.323	10.1
NM_002491.1	4709	NDUFB3	NADH dehydrogenase (ubiquinone) 1 beta subcomplex, 3, 12kDa .	0.18	0	0	0.501	0.571	0.739	0.781	0.419	10.2
NM_005003.2	4706	NDUFAB1	NADH dehydrogenase (ubiquinone) 1, alpha/beta subcomplex, 1, 8kDa .	0.5	0	0	-0.0471	0.157	0.384	0.182	0.208	10.5
NM_003945.3	8992	ATP6V0E1	ATPase, H+ transporting, lysosomal 9kDa, V0 subunit e1 .	0.048	1	0	0.388	0.429	0.398	0.442	0.239	10.6
NM_004888.3	9550	ATP6V1G1	ATPase, H+ transporting, lysosomal 13kDa, V1 subunit G1 .	0.41	0	0	0.204	-0.0392	0.0514	-0.00624	0.00938	10.7
NM_003001.2	6391	SDHC	succinate dehydrogenase complex, subunit C, integral membrane protein, 15kDa, nuclear gene encoding mitochondrial protein.	0.018	1	0	0.448	0.36	0.357	0.471	0.0167	10.3
NM_015965.4	51079	NDUFA13	NADH dehydrogenase (ubiquinone) 1 alpha subcomplex, 13 .	0.045	1	0	0.875	0.831	0.876	1.2	0.434	10.2
NM_007100.2	521	ATP5I	ATP synthase, H+ transporting, mitochondrial F0 complex, subunit E, nuclear gene encoding mitochondrial protein.	0.086	1	0	0.861	0.896	0.964	1.36	0.534	9.96
NM_005176.4	517	ATP5G2	ATP synthase, H+ transporting, mitochondrial F0 complex, subunit c (subunit 9), isoform 2, nuclear gene encoding mitochondrial protein, transcript variant 2.	0.026	1	0	0.467	0.665	0.624	0.911	0.361	11.3
NM_004146.4	4713	NDUFB7	NADH dehydrogenase (ubiquinone) 1 beta subcomplex, 7, 18kDa, nuclear gene encoding mitochondrial protein.	0.11	0	0	0.588	0.742	0.751	0.99	0.486	11.2
NM_004542.2	4696	NDUFA3	NADH dehydrogenase (ubiquinone) 1 alpha subcomplex, 3, 9kDa .	0.15	0	0	0.741	0.722	0.835	1.1	0.423	11.1
NM_004231.2	9296	ATP6V1F	ATPase, H+ transporting, lysosomal 14kDa, V1 subunit F .	0.16	0	0	0.358	0.446	0.383	0.747	0.113	11.3
NM_001687.4	513	ATP5D	ATP synthase, H+ transporting, mitochondrial F1 complex, delta subunit, nuclear gene encoding mitochondrial protein, transcript variant 1.	0.13	0	0	0.261	0.474	0.4	0.66	0.237	11.3
NM_018838.3	55967	NDUFA12	NADH dehydrogenase (ubiquinone) 1 alpha subcomplex, 12 .	0.11	0	0	0.25	0.55	0.536	0.739	0.387	11.2
NM_004691.4	9114	ATP6V0D1	ATPase, H+ transporting, lysosomal 38kDa, V0 subunit d1 .	0.28	0	0	-0.123	-0.199	-0.32	-0.137	-0.137	11.4
NM_005002.3	4704	NDUFA9	NADH dehydrogenase (ubiquinone) 1 alpha subcomplex, 9, 39kDa .	0.46	0	0	-0.158	-0.138	-0.173	-0.124	-0.0199	11.4
NM_001183.4	537	ATP6AP1	ATPase, H+ transporting, lysosomal accessory protein 1 .	0.39	0	0	-0.0471	0.0745	-0.224	0.198	-0.138	11.3
NM_007103.2	4723	NDUFV1	NADH dehydrogenase (ubiquinone) flavoprotein 1, 51kDa .	0.36	0	0	-0.168	-0.103	-0.274	-0.237	-0.079	11.6
NM_004047.3	533	ATP6V0B	ATPase, H+ transporting, lysosomal 21kDa, V0 subunit b, transcript variant 1.	0.47	0	0	-0.1	0.119	0.0535	0.25	0.0959	11.1
NM_021074.1	4729	NDUFV2	NADH dehydrogenase (ubiquinone) flavoprotein 2, 24kDa .	0.53	0	0	0.181	0.106	0.206	0.292	0.094	11
NM_001693.3	526	ATP6V1B2	ATPase, H+ transporting, lysosomal 56/58kDa, V1 subunit B2 .	0.16	0	0	-0.0149	-0.299	-0.253	-0.321	-0.222	11.2
NM_004168.1	6389	SDHA	succinate dehydrogenase complex, subunit A, flavoprotein (Fp), nuclear gene encoding mitochondrial protein.	0.23	0	0	-0.0483	-0.143	-0.325	-0.273	-0.0589	11.1
NM_002491.1	4709	NDUFB3	NADH dehydrogenase (ubiquinone) 1 beta subcomplex, 3, 12kDa .	0.1	0	0	0.48	0.524	0.855	0.699	0.447	10.7
NM_004373.2	1337	COX6A1	cytochrome c oxidase subunit VIa polypeptide 1, nuclear gene encoding mitochondrial protein.	0.11	0	0	0.507	0.504	0.535	0.765	0.24	10.7
NM_005694.1	10063	COX17	COX17 cytochrome c oxidase assembly homolog (S. cerevisiae), nuclear gene encoding mitochondrial protein.	0.11	0	0	0.548	0.624	0.773	0.935	0.417	10.5
NM_176866.2	27068	PPA2	pyrophosphatase (inorganic) 2, nuclear gene encoding mitochondrial protein, transcript variant 3.	0.67	0	0	0.0343	-0.044	-0.0518	0.0458	0.0422	9.17
NM_213619.1	51606	ATP6V1H	ATPase, H+ transporting, lysosomal 50/57kDa, V1 subunit H, transcript variant 2.	0.63	0	0	-0.024	-0.0641	-0.119	-0.0919	-0.136	9.16
NM_005177.3	535	ATP6V0A1	ATPase, H+ transporting, lysosomal V0 subunit a1, transcript variant 3.	0.12	1	0	0.315	0.2	-0.0833	-0.0637	-0.0933	9.19
NM_003002.1	6392	SDHD	succinate dehydrogenase complex, subunit D, integral membrane protein, nuclear gene encoding mitochondrial protein.	0.21	0	0	-0.207	-0.229	-0.198	-0.366	0.0534	9.07
NM_004544.2	4705	NDUFA10	NADH dehydrogenase (ubiquinone) 1 alpha subcomplex, 10, 42kDa, nuclear gene encoding mitochondrial protein.	0.15	1	0	-0.355	-0.17	-0.258	-0.312	-0.259	9.73
NM_001303.2	1352	COX10	COX10 homolog, cytochrome c oxidase assembly protein, heme A: farnesyltransferase (yeast), nuclear gene encoding mitochondrial protein.	0.48	0	0	-0.147	-0.137	-0.164	-0.251	-0.0745	9.58
NM_002493.3	4712	NDUFB6	NADH dehydrogenase (ubiquinone) 1 beta subcomplex, 6, 17kDa, nuclear gene encoding mitochondrial protein, transcript variant 1.	0.058	0	0	0.454	0.645	0.659	0.867	0.383	9.05
NM_001687.4	513	ATP5D	ATP synthase, H+ transporting, mitochondrial F1 complex, delta subunit, nuclear gene encoding mitochondrial protein, transcript variant 1.	0.52	0	0	0.22	0.251	0.0504	0.459	0.185	9.25
NM_002494.2	4717	NDUFC1	NADH dehydrogenase (ubiquinone) 1, subcomplex unknown, 1, 6kDa .	0.2	0	0	0.525	0.548	0.632	0.818	0.265	8.81
NM_006294.2	7381	UQCRB	ubiquinol-cytochrome c reductase binding protein .	0.069	1	0	0.733	0.478	0.62	0.871	0.344	9.26
NM_004544.2	4705	NDUFA10	NADH dehydrogenase (ubiquinone) 1 alpha subcomplex, 10, 42kDa, nuclear gene encoding mitochondrial protein.	0.65	0	0	0.0316	0.0813	-0.0189	0.107	-0.0817	8.47
NM_003366.2	7385	UQCRC2	ubiquinol-cytochrome c reductase core protein II .	0.073	1	0	-0.268	-0.252	-0.0319	-0.412	0.000728	8.31
NM_001035513.1	6391	SDHC	succinate dehydrogenase complex, subunit C, integral membrane protein, 15kDa, nuclear gene encoding mitochondrial protein, transcript variant 4.	0.051	1	0	0.474	0.357	0.49	0.482	0.173	7.93
XM_001130742.1	527	ATP6V0C	PREDICTED: ATPase, H+ transporting, lysosomal 16kDa, V0 subunit c .	0.022	2	0	0.553	0.379	0.455	0.873	0.381	7.66
NM_001003684.1	29796	UCRC	ubiquinol-cytochrome c reductase complex (7.2 kD), transcript variant 2.	0.34	0	0	0.0482	0.491	0.479	0.658	0.391	8.68
NM_001003703.1	522	ATP5J	ATP synthase, H+ transporting, mitochondrial F0 complex, subunit F6, nuclear gene encoding mitochondrial protein, transcript variant 1.	0.079	0	0	0.063	0.555	0.781	0.568	0.388	8.48
NM_005175.2	516	ATP5G1	ATP synthase, H+ transporting, mitochondrial F0 complex, subunit C1 (subunit 9), nuclear gene encoding mitochondrial protein, transcript variant 1.	0.063	0	0	0.141	0.601	0.813	0.943	0.357	8.27
NM_144583.3	245973	ATP6V1C2	ATPase, H+ transporting, lysosomal 42kDa, V1 subunit C2, transcript variant 2.	0.67	0	0	-0.0301	-0.0392	-0.0244	-0.0504	0.0538	4.87
NM_020632.2	50617	ATP6V0A4	ATPase, H+ transporting, lysosomal V0 subunit a4, transcript variant 1.	0.64	0	0	-0.0958	-0.138	-0.0623	-0.112	-0.139	4.85
NM_005000.2	4698	NDUFA5	NADH dehydrogenase (ubiquinone) 1 alpha subcomplex, 5, 13kDa, nuclear gene encoding mitochondrial protein.	0.45	0	0	-0.147	-0.0673	-0.251	0.0237	-0.0127	4.92
NM_000705.2	496	ATP4B	ATPase, H+/K+ exchanging, beta polypeptide .	0.39	0	0	-0.145	-0.161	0.11	-0.305	-0.22	5.03
NM_182971.2	341947	COX8C	cytochrome c oxidase subunit 8C, nuclear gene encoding mitochondrial protein.	0.39	0	0	-0.0395	-0.123	-0.354	0.128	-0.0344	4.99
NM_006019.2	10312	TCIRG1	T-cell, immune regulator 1, ATPase, H+ transporting, lysosomal V0 subunit A3, transcript variant 1.	0.55	0	0	0.211	-0.0428	-0.116	0.0768	0.102	4.77
XM_001133764.1	496	ATP4B	PREDICTED: ATPase, H+/K+ exchanging, beta polypeptide .	0.59	0	0	0.171	0.19	0.0342	0.0315	0.0478	4.63
XM_001133764.1	496	ATP4B	PREDICTED: ATPase, H+/K+ exchanging, beta polypeptide .	0.43	0	0	0.126	-0.0178	-0.1	-0.042	0.198	4.63
NM_133262.2	127124	ATP6V1G3	ATPase, H+ transporting, lysosomal 13kDa, V1 subunit G3, transcript variant 1.	0.65	0	0	-0.0665	-0.0974	0.0332	0.0868	-0.0103	4.65
NM_001864.2	1346	COX7A1	cytochrome c oxidase subunit VIIa polypeptide 1 (muscle) .	0.39	0	0	0.0714	-0.0393	0.149	0.0821	0.251	4.54
NM_130841.1	50617	ATP6V0A4	ATPase, H+ transporting, lysosomal V0 subunit a isoform 4, transcript variant 3.	0.58	0	0	-0.0124	-0.092	0.136	0.0481	-0.143	4.76
NM_000704.2	495	ATP4A	ATPase, H+/K+ exchanging, alpha polypeptide .	0.43	0	0	-0.0686	-0.0162	0.278	0.0603	-0.136	4.72
NM_001002031.2	517	ATP5G2	ATP synthase, H+ transporting, mitochondrial F0 complex, subunit C2 (subunit 9), nuclear gene encoding mitochondrial protein, transcript variant 1.	0.66	0	0	-0.0989	-0.0996	-0.108	-0.0783	-0.0853	4.6
NM_130840.2	50617	ATP6V0A4	ATPase, H+ transporting, lysosomal V0 subunit a4, transcript variant 2.	0.58	0	0	-0.0721	-0.04	-0.13	-0.245	-0.161	4.59
XM_926886.1	653324	LOC653324	PREDICTED: similar to ATP synthase, H+ transporting, mitochondrial F0 complex, subunit f isoform 2b .	0.46	0	0	-0.0146	0.245	0.18	-0.0315	0.17	4.54
NM_001695.4	528	ATP6V1C1	ATPase, H+ transporting, lysosomal 42kDa, V1 subunit C1 .	0.53	0	0	-0.12	0.157	0.16	-0.0867	-0.115	4.43
NM_001034191.1	27068	PPA2	pyrophosphatase (inorganic) 2, nuclear gene encoding mitochondrial protein, transcript variant 5.	0.58	0	0	-0.0843	-0.152	-0.182	-0.023	-0.195	4.36
NM_004375.2	1353	COX11	COX11 homolog, cytochrome c oxidase assembly protein (yeast), nuclear gene encoding mitochondrial protein.	0.081	1	0	-0.408	-0.125	0.0494	-0.11	0.00568	5.72
NR_000031.1	140468	COX11P	COX11 homolog, cytochrome c oxidase assembly protein (yeast) pseudogene on chromosome 6.	0.5	0	0	-0.183	-0.157	-0.0126	-0.0119	0.0764	5.65
NM_006294.2	7381	UQCRB	ubiquinol-cytochrome c reductase binding protein .	0.58	0	0	0.185	0.116	0.0745	0.169	0.207	5.37
NM_213620.1	51606	ATP6V1H	ATPase, H+ transporting, lysosomal 50/57kDa, V1 subunit H, transcript variant 3.	0.37	0	0	-0.251	-0.101	-0.183	-0.0994	0.115	5.53
NM_130463.2	534	ATP6V1G2	ATPase, H+ transporting, lysosomal 13kDa, V1 subunit G2, transcript variant 1.	0.22	0	0	0.0902	0.262	0.51	0.507	0.0485	5.38
NM_004547.4	4710	NDUFB4	NADH dehydrogenase (ubiquinone) 1 beta subcomplex, 4, 15kDa, nuclear gene encoding mitochondrial protein.	0.12	1	0	0.412	0.257	0.353	0.383	-0.0349	5.33
NM_130463.2	534	ATP6V1G2	ATPase, H+ transporting, lysosomal 13kDa, V1 subunit G2, transcript variant 1.	0.55	0	0	-0.0975	-0.229	-0.179	-0.188	-0.106	5.29
NM_144613.4	125965	COX6B2	cytochrome c oxidase subunit VIb polypeptide 2 (testis) .	0.58	0	0	-0.0551	-0.158	0.0973	0.00294	-0.0496	5.09
NM_001676.4	479	ATP12A	ATPase, H+/K+ transporting, nongastric, alpha polypeptide .	0.28	0	0	-0.11	-0.137	0.308	0.0243	0.0882	5.24
NM_013387.3	29796	UCRC	ubiquinol-cytochrome c reductase complex (7.2 kD), transcript variant 1.	0.41	0	0	0.062	0.0691	0.353	0.252	0.157	7.18
NM_004545.3	4707	NDUFB1	NADH dehydrogenase (ubiquinone) 1 beta subcomplex, 1, 7kDa .	0.14	0	0	0.424	0.505	0.476	0.742	0.314	6.92
NM_022126.2	64077	LHPP	phospholysine phosphohistidine inorganic pyrophosphate phosphatase .	0.11	1	0	0.353	0.22	0.232	0.322	0.0637	7.21
NM_001695.4	528	ATP6V1C1	ATPase, H+ transporting, lysosomal 42kDa, V1 subunit C1 .	0.27	0	0	-0.212	-0.251	-0.214	-0.379	-0.012	7.39
NM_001002258.4	518	ATP5G3	ATP synthase, H+ transporting, mitochondrial F0 complex, subunit C3 (subunit 9), nuclear gene encoding mitochondrial protein, transcript variant 3.	0.56	0	0	-0.185	-0.0737	-0.0102	-0.132	-0.0688	7.33
NM_006476.4	10632	ATP5L	ATP synthase, H+ transporting, mitochondrial F0 complex, subunit G, nuclear gene encoding mitochondrial protein.	0.19	0	0	-0.229	-0.166	0.113	-0.223	0.0649	6.93
NM_021075.3	4731	NDUFV3	NADH dehydrogenase (ubiquinone) flavoprotein 3, 10kDa, nuclear gene encoding mitochondrial protein, transcript variant 1.	0.37	0	0	-0.226	-0.163	-0.246	-0.151	-0.154	7.89
NM_012463.2	23545	ATP6V0A2	ATPase, H+ transporting, lysosomal V0 subunit a2 .	0.24	1	0	-0.288	-0.101	0.0255	-0.142	-0.108	7.62
NM_006053.2	10312	TCIRG1	T-cell, immune regulator 1, ATPase, H+ transporting, lysosomal V0 subunit A3, transcript variant 2.	0.1	0	0	0.311	0.163	-0.204	0.469	-0.0223	7.64
NM_080653.3	90423	ATP6V1E2	ATPase, H+ transporting, lysosomal 31kDa, V1 subunit E2 .	0.18	0	0	-0.213	-0.169	0.215	-0.0834	-0.163	6.32
NM_001692.3	525	ATP6V1B1	ATPase, H+ transporting, lysosomal 56/58kDa, V1 subunit B1 .	0.31	0	0	-0.205	-0.234	-0.253	-0.154	-0.0656	6.32
NM_004550.3	4720	NDUFS2	NADH dehydrogenase (ubiquinone) Fe-S protein 2, 49kDa .	0.64	0	0	0.0807	-0.124	0.0817	-0.18	-0.129	6.09
NM_001039457.1	533	ATP6V0B	ATPase, H+ transporting, lysosomal 21kDa, V0 subunit b, transcript variant 2.	0.027	0	0	-0.206	0.423	-0.0447	0.119	-0.796	6.42
NM_005176.5	517	ATP5G2	ATP synthase, H+ transporting, mitochondrial F0 complex, subunit C2 (subunit 9), nuclear gene encoding mitochondrial protein, transcript variant 2.	0.35	0	0	0.418	0.383	0.192	0.543	0.238	6.55
NM_006004.1	7388	UQCRH	ubiquinol-cytochrome c reductase hinge protein .	0.12	0	0	0.318	0.376	0.837	0.596	0.356	6.32

## Sheet: Simva vs. Control
Comparison of simvastatin treated samples and controls
|log2FC| > 1 and q < 0.05
Detection threshold 5.25
RefSeq	EntrezGene	Symbol	Definition	Rank	FDR	AveExpr	Log fold change	Fold change	control	SImva	Simva+FPP	Simva+GGPP
NM_005456.2	9479	MAPK8IP1	Homo sapiens mitogen-activated protein kinase 8 interacting protein 1 (MAPK8IP1), mRNA.	1	1e-08	7.02	1.96	3.9	6.1	8.07	7.01	6.55
NM_152793.2	222166	C7orf41	Homo sapiens chromosome 7 open reading frame 41 (C7orf41), mRNA.	2	8e-08	8.14	2.04	4.1	7.22	9.25	7.37	8.75
NM_020119.3	56829	ZC3HAV1	Homo sapiens zinc finger CCCH-type, antiviral 1 (ZC3HAV1), transcript variant 1, mRNA.	3	8.7e-08	10.73	1.99	3.98	9.72	11.71	10.19	11.46
NM_001986.2	2118	ETV4	Homo sapiens ets variant 4 (ETV4), transcript variant 1, mRNA.	4	1.5e-07	6.29	-1.59	0.33	6.82	5.23	6.68	7.2
NM_001823.3	1152	CKB	Homo sapiens creatine kinase, brain (CKB), mRNA.	5	2.6e-07	8.55	1.45	2.73	7.84	9.28	8.37	8.4
NM_015444.2	25907	TMEM158	Homo sapiens transmembrane protein 158 (TMEM158), mRNA.	6	2.7e-07	8.37	-1.21	0.43	8.9	7.69	8.7	8.98
NM_025031.2	80099	FLJ21075	Homo sapiens hypothetical protein FLJ21075 (FLJ21075), mRNA.	6	2.7e-07	7.28	1.35	2.54	6.78	8.13	7.11	7.04
NM_001312.2	1397	CRIP2	Homo sapiens cysteine-rich protein 2 (CRIP2), mRNA.	6	2.7e-07	8.84	2.78	6.89	7.57	10.35	8.64	7.89
NM_001124.1	133	ADM	Homo sapiens adrenomedullin (ADM), mRNA.	6	2.7e-07	6.64	-2.28	0.21	7.64	5.36	6.48	7.89
NM_004289.5	9603	NFE2L3	Homo sapiens nuclear factor (erythroid-derived 2)-like 3 (NFE2L3), mRNA.	6	2.7e-07	8.09	-1.43	0.37	8.72	7.3	7.96	8.82
NM_006244.2	5526	PPP2R5B	Homo sapiens protein phosphatase 2, regulatory subunit B', beta isoform (PPP2R5B), mRNA.	11	2.7e-07	6.7	1.32	2.49	6.07	7.39	6.69	6.28
NM_181509.1	84557	MAP1LC3A	Homo sapiens microtubule-associated protein 1 light chain 3 alpha (MAP1LC3A), transcript variant 2, mRNA.	12	3.5e-07	10.23	1.76	3.39	9.38	11.14	10.19	10.01
NM_003633.1	8507	ENC1	Homo sapiens ectodermal-neural cortex (with BTB-like domain) (ENC1), mRNA.	13	3.6e-07	7.63	-1.39	0.38	8.23	6.84	7.72	8.12
NM_002994.3	6374	CXCL5	Homo sapiens chemokine (C-X-C motif) ligand 5 (CXCL5), mRNA.	14	4.7e-07	7.42	-1.09	0.47	7.99	6.89	7.54	7.28
NM_005769.1	10164	CHST4	Homo sapiens carbohydrate (N-acetylglucosamine 6-O) sulfotransferase 4 (CHST4), mRNA.	14	4.7e-07	6.66	-1.72	0.3	7.44	5.73	6.63	7.28
NM_014731.2	9762	ProSAPiP1	Homo sapiens ProSAPiP1 protein (ProSAPiP1), mRNA.	16	4.7e-07	6.84	1.89	3.71	6.03	7.92	6.68	6.35
NM_006763.2	7832	BTG2	Homo sapiens BTG family, member 2 (BTG2), mRNA.	17	4.8e-07	8	1.42	2.68	7.41	8.84	7.74	7.36
NM_002727.2	5552	SRGN	Homo sapiens serglycin (SRGN), mRNA.	17	4.8e-07	11.41	-1.36	0.39	11.98	10.62	11.46	12.06
NM_199054.2	2872	MKNK2	Homo sapiens MAP kinase interacting serine/threonine kinase 2 (MKNK2), transcript variant 2, mRNA.	19	5.2e-07	8.59	1.21	2.32	8	9.22	8.51	7.83
NM_016061.1	51646	YPEL5	Homo sapiens yippee-like 5 (Drosophila) (YPEL5), mRNA.	20	5.3e-07	8.31	1.32	2.49	7.75	9.07	8.1	7.89
NM_001001936.1	84632	AFAP1L2	Homo sapiens actin filament associated protein 1-like 2 (AFAP1L2), transcript variant 1, mRNA.	20	5.3e-07	7.65	-2.23	0.21	8.55	6.32	8.11	8.57
NM_000674.1	134	ADORA1	Homo sapiens adenosine A1 receptor (ADORA1), mRNA.	22	5.4e-07	7.47	-1.53	0.35	8.17	6.64	7.63	8.11
NM_000517.3	3040	HBA2	Homo sapiens hemoglobin, alpha 2 (HBA2), mRNA.	23	6.2e-07	6.17	1.39	2.63	5.48	6.87	6.15	5.83
NM_004811.1	9404	LPXN	Homo sapiens leupaxin (LPXN), mRNA.	24	6.3e-07	8.6	-1.22	0.43	9.03	7.82	8.76	9.27
NM_001986.1	2118	ETV4	Homo sapiens ets variant gene 4 (E1A enhancer binding protein, E1AF) (ETV4), mRNA.	25	7.5e-07	6.84	-1.61	0.33	7.4	5.8	7.28	7.68
NM_031412.2	23710	GABARAPL1	Homo sapiens GABA(A) receptor-associated protein like 1 (GABARAPL1), mRNA.	26	7.9e-07	7.75	1.4	2.64	7.18	8.58	7.51	7.18
NM_024087.1	140462	ASB9	Homo sapiens ankyrin repeat and SOCS box-containing 9 (ASB9), transcript variant 2, mRNA.	27	8.8e-07	7.84	-1.22	0.43	8.35	7.13	7.88	8.25
NM_032409.2	65018	PINK1	Homo sapiens PTEN induced putative kinase 1 (PINK1), nuclear gene encoding mitochondrial protein, mRNA.	27	8.8e-07	7.94	1.37	2.58	7.33	8.7	7.94	7.47
XR_015970.1	644945	MGC102966	PREDICTED: Homo sapiens similar to Keratin, type I cytoskeletal 16 (Cytokeratin-16) (CK-16) (Keratin-16) (K16) (MGC102966), misc RNA.	29	9.6e-07	6.31	1.65	3.14	5.45	7.1	6.01	5.94
NM_002727.2	5552	SRGN	Homo sapiens serglycin (SRGN), mRNA.	30	1.1e-06	10.78	-1.48	0.36	11.4	9.92	10.97	11.43
NM_176895.1	8611	PPAP2A	Homo sapiens phosphatidic acid phosphatase type 2A (PPAP2A), transcript variant 2, mRNA.	30	1.1e-06	9.62	1.1	2.14	9.16	10.26	9.32	9.24
NM_003840.3	8793	TNFRSF10D	Homo sapiens tumor necrosis factor receptor superfamily, member 10d, decoy with truncated death domain (TNFRSF10D), mRNA.	32	1.1e-06	6.58	1.96	3.89	5.66	7.63	6.12	7.31
NM_000946.2	5557	PRIM1	Homo sapiens primase, DNA, polypeptide 1 (49kDa) (PRIM1), mRNA.	33	1.1e-06	6.88	-1.05	0.48	7.34	6.29	7.12	7.32
NM_004209.4	9143	SYNGR3	Homo sapiens synaptogyrin 3 (SYNGR3), mRNA.	34	1.1e-06	5.78	1.15	2.22	5.23	6.38	5.6	5.09
NM_002960.1	6274	S100A3	Homo sapiens S100 calcium binding protein A3 (S100A3), mRNA.	35	1.2e-06	9.06	1.99	3.96	8.28	10.26	9.18	8.63
NM_052951.2	116092	DNTTIP1	Homo sapiens deoxynucleotidyltransferase, terminal, interacting protein 1 (DNTTIP1), mRNA.	35	1.2e-06	10.38	1.15	2.21	9.8	10.95	10.33	10.4
NM_001003407.1	3983	ABLIM1	Homo sapiens actin binding LIM protein 1 (ABLIM1), transcript variant 2, mRNA.	37	1.2e-06	7.09	-1.17	0.44	7.62	6.45	7.06	7.17
NM_138720.1	3017	HIST1H2BD	Homo sapiens histone cluster 1, H2bd (HIST1H2BD), transcript variant 2, mRNA.	38	1.2e-06	7.7	1.38	2.61	7.11	8.49	7.54	7.24
NM_005983.2	6502	SKP2	Homo sapiens S-phase kinase-associated protein 2 (p45) (SKP2), transcript variant 1, mRNA.	38	1.2e-06	7.47	-1.2	0.44	8	6.8	7.66	7.84
NM_018421.2	55357	TBC1D2	Homo sapiens TBC1 domain family, member 2 (TBC1D2), mRNA.	40	1.4e-06	8.22	-1.22	0.43	8.73	7.51	7.99	8.93
NM_007021.2	11067	C10orf10	Homo sapiens chromosome 10 open reading frame 10 (C10orf10), mRNA.	40	1.4e-06	8.91	1.92	3.78	8.14	10.05	8.66	8.21
NM_004153.2	4998	ORC1L	Homo sapiens origin recognition complex, subunit 1-like (yeast) (ORC1L), mRNA.	40	1.4e-06	7.18	-1.36	0.39	7.87	6.51	7.35	7.39
NM_018719.2	55536	CDCA7L	Homo sapiens cell division cycle associated 7-like (CDCA7L), mRNA.	43	1.4e-06	6.99	-1.21	0.43	7.48	6.27	7.05	7.28
NM_001040167.1	3955	LFNG	Homo sapiens LFNG O-fucosylpeptide 3-beta-N-acetylglucosaminyltransferase (LFNG), transcript variant 1, mRNA.	43	1.4e-06	7.84	1.07	2.1	7.34	8.41	7.83	7.68
NM_004526.2	4171	MCM2	Homo sapiens minichromosome maintenance complex component 2 (MCM2), mRNA.	43	1.4e-06	10.58	-1.22	0.43	11.2	9.98	10.71	10.75
NM_005450.2	9241	NOG	Homo sapiens noggin (NOG), mRNA.	43	1.4e-06	6.6	-1.37	0.39	7.11	5.74	6.88	7.14
XM_001126647.1	197259	MLKL	PREDICTED: Homo sapiens mixed lineage kinase domain-like (MLKL), mRNA.	47	1.6e-06	6.48	-1.03	0.49	6.91	5.88	6.45	6.68
NM_006270.3	6237	RRAS	Homo sapiens related RAS viral (r-ras) oncogene homolog (RRAS), mRNA.	48	1.8e-06	10.61	1.23	2.34	10.09	11.32	10.47	10.54
NM_033360.2	3845	KRAS	Homo sapiens v-Ki-ras2 Kirsten rat sarcoma viral oncogene homolog (KRAS), transcript variant a, mRNA.	49	1.8e-06	9.07	1.45	2.73	8.46	9.91	8.89	8.6
NM_005374.3	4355	MPP2	Homo sapiens membrane protein, palmitoylated 2 (MAGUK p55 subfamily member 2) (MPP2), mRNA.	49	1.8e-06	6.72	-1.01	0.5	7.14	6.13	6.62	6.89
NM_021020.1	11178	LZTS1	Homo sapiens leucine zipper, putative tumor suppressor 1 (LZTS1), mRNA.	49	1.8e-06	6.07	-1.33	0.4	6.68	5.34	6.17	6.21
NM_002230.1	3728	JUP	Homo sapiens junction plakoglobin (JUP), transcript variant 1, mRNA.	49	1.8e-06	9.12	1.43	2.69	8.48	9.91	8.9	8.67
NM_004089.3	1831	TSC22D3	Homo sapiens TSC22 domain family, member 3 (TSC22D3), transcript variant 2, mRNA.	49	1.8e-06	7	3.77	13.68	5.18	8.95	6.78	5.21
NM_001017369.1	6307	SC4MOL	Homo sapiens sterol-C4-methyl oxidase-like (SC4MOL), transcript variant 2, mRNA.	54	1.8e-06	8.73	1.52	2.88	8.09	9.61	8.64	8.03
NM_001097577.1	283	ANG	Homo sapiens angiogenin, ribonuclease, RNase A family, 5 (ANG), transcript variant 2, mRNA.	55	1.9e-06	7.55	1.15	2.22	6.98	8.14	7.5	7.6
NM_022171.2	6988	TCTA	Homo sapiens T-cell leukemia translocation altered gene (TCTA), mRNA.	55	1.9e-06	7.95	1.31	2.48	7.32	8.63	7.73	7.44
NM_004040.2	388	RHOB	Homo sapiens ras homolog gene family, member B (RHOB), mRNA.	57	2e-06	7.27	3.45	10.89	5.65	9.1	7.18	6.59
NM_002228.3	3725	JUN	Homo sapiens jun oncogene (JUN), mRNA.	57	2e-06	11.27	1.16	2.24	10.72	11.88	11.14	11.24
NM_002220.1	3706	ITPKA	Homo sapiens inositol 1,4,5-trisphosphate 3-kinase A (ITPKA), mRNA.	59	2.2e-06	7.82	-1.38	0.38	8.41	7.03	7.81	7.95
NM_001206.2	687	KLF9	Homo sapiens Kruppel-like factor 9 (KLF9), mRNA.	60	2.2e-06	7.89	2.08	4.22	7	9.07	7.52	6.86
NM_018239.2	55222	LRRC20	Homo sapiens leucine rich repeat containing 20 (LRRC20), transcript variant 2, mRNA.	61	2.3e-06	6.97	-1.8	0.29	7.78	5.98	6.91	7.78
NM_178837.3	352909	C19orf51	Homo sapiens chromosome 19 open reading frame 51 (C19orf51), mRNA.	62	2.4e-06	6.71	1.29	2.44	6.13	7.41	6.59	5.87
NM_006642.2	10806	SDCCAG8	Homo sapiens serologically defined colon cancer antigen 8 (SDCCAG8), mRNA.	63	2.4e-06	7.13	-1.13	0.46	7.63	6.5	7.24	7.46
NM_005620.1	6282	S100A11	Homo sapiens S100 calcium binding protein A11 (S100A11), mRNA.	64	2.5e-06	11.45	1.64	3.13	10.67	12.31	11.65	11.76
NM_004111.4	2237	FEN1	Homo sapiens flap structure-specific endonuclease 1 (FEN1), mRNA.	65	2.5e-06	9.02	-1.13	0.46	9.53	8.4	9.2	9.04
NM_198057.2	1831	TSC22D3	Homo sapiens TSC22 domain family, member 3 (TSC22D3), transcript variant 1, mRNA.	65	2.5e-06	6.73	2.72	6.61	5.49	8.21	6.74	5.49
NM_001100118.1	7517	XRCC3	Homo sapiens X-ray repair complementing defective repair in Chinese hamster cells 3 (XRCC3), transcript variant 3, mRNA.	65	2.5e-06	7.52	-1.13	0.46	8.07	6.94	7.68	7.92
NM_002689.2	23649	POLA2	Homo sapiens polymerase (DNA directed), alpha 2 (70kD subunit) (POLA2), mRNA.	68	2.5e-06	9.69	-1.08	0.47	10.24	9.16	9.85	9.93
NM_000946.2	5557	PRIM1	Homo sapiens primase, DNA, polypeptide 1 (49kDa) (PRIM1), mRNA.	69	2.7e-06	8.2	-1.19	0.44	8.81	7.62	8.41	8.81
NM_021173.2	57804	POLD4	Homo sapiens polymerase (DNA-directed), delta 4 (POLD4), mRNA.	70	2.7e-06	7.93	1.12	2.17	7.43	8.55	8.06	8.03
NM_147184.1	9540	TP53I3	Homo sapiens tumor protein p53 inducible protein 3 (TP53I3), transcript variant 2, mRNA.	71	2.8e-06	9.61	1.05	2.07	9.11	10.16	9.53	9.17
NM_001029989.1	9768	KIAA0101	Homo sapiens KIAA0101 (KIAA0101), transcript variant 2, mRNA.	72	2.9e-06	6.53	-1.16	0.45	7.12	5.96	6.65	6.61
NM_017983.4	55062	WIPI1	Homo sapiens WD repeat domain, phosphoinositide interacting 1 (WIPI1), mRNA.	73	3.1e-06	8.05	1.11	2.16	7.49	8.6	7.85	7.58
NM_017514.2	55558	PLXNA3	Homo sapiens plexin A3 (PLXNA3), mRNA.	74	3.1e-06	6.94	1.08	2.11	6.45	7.53	6.71	6.44
NM_017644.3	54800	KLHL24	Homo sapiens kelch-like 24 (Drosophila) (KLHL24), mRNA.	75	3.3e-06	7.27	1.42	2.68	6.75	8.17	6.74	6.55
NM_024087.1	140462	ASB9	Homo sapiens ankyrin repeat and SOCS box-containing 9 (ASB9), transcript variant 2, mRNA.	76	3.3e-06	8.42	-1.19	0.44	8.95	7.76	8.45	8.82
NM_021101.3	9076	CLDN1	Homo sapiens claudin 1 (CLDN1), mRNA.	76	3.3e-06	8.11	-1	0.5	8.56	7.56	8.03	8.53
NM_025108.2	80178	C16orf59	Homo sapiens chromosome 16 open reading frame 59 (C16orf59), mRNA.	78	3.4e-06	7.19	-1.14	0.45	7.69	6.55	7.34	7.41
NM_206901.1	6253	RTN2	Homo sapiens reticulon 2 (RTN2), transcript variant 3, mRNA.	79	3.5e-06	6.19	1.24	2.37	5.65	6.89	6.03	5.55
NM_024717.3	79772	MCTP1	Homo sapiens multiple C2 domains, transmembrane 1 (MCTP1), transcript variant L, mRNA.	80	3.5e-06	6.09	-1.15	0.45	6.58	5.43	6.06	6.32
NM_025182.2	80256	KIAA1539	Homo sapiens KIAA1539 (KIAA1539), mRNA.	80	3.5e-06	7.05	1.3	2.46	6.49	7.79	7.04	6.6
NM_015215.1	23261	CAMTA1	Homo sapiens calmodulin binding transcription activator 1 (CAMTA1), mRNA.	82	3.6e-06	6.94	1.76	3.38	6.16	7.91	6.86	6.59
NM_001007279.1	10633	RASL10A	Homo sapiens RAS-like, family 10, member A (RASL10A), transcript variant 2, mRNA.	83	3.8e-06	6.45	1.31	2.48	5.8	7.11	6.37	6.05
NM_002130.6	3157	HMGCS1	Homo sapiens 3-hydroxy-3-methylglutaryl-Coenzyme A synthase 1 (soluble) (HMGCS1), transcript variant 2, mRNA.	83	3.8e-06	9.75	2.03	4.07	8.88	10.9	9.64	8.69
NM_006373.3	10493	VAT1	Homo sapiens vesicle amine transport protein 1 homolog (T. californica) (VAT1), mRNA.	85	3.8e-06	8.62	1.11	2.16	8.11	9.22	8.59	8.4
NM_004091.2	1870	E2F2	Homo sapiens E2F transcription factor 2 (E2F2), mRNA.	86	4.4e-06	9.67	-1.12	0.46	10.2	9.08	9.88	9.98
NM_203370.1	389119	C3orf54	Homo sapiens chromosome 3 open reading frame 54 (C3orf54), mRNA.	87	4.5e-06	7.66	1.29	2.44	6.94	8.23	7.75	7.49
NM_025249.1	80726	KIAA1683	Homo sapiens KIAA1683 (KIAA1683), mRNA.	88	4.6e-06	6.48	1.32	2.49	5.93	7.25	6.37	5.66
NM_006027.3	9156	EXO1	Homo sapiens exonuclease 1 (EXO1), transcript variant 1, mRNA.	89	4.8e-06	8.7	-1.01	0.5	9.26	8.26	8.95	9.04
NM_144999.2	201255	LRRC45	Homo sapiens leucine rich repeat containing 45 (LRRC45), mRNA.	90	5e-06	6.92	-1.01	0.5	7.36	6.35	6.92	7.2
NM_018239.2	55222	LRRC20	Homo sapiens leucine rich repeat containing 20 (LRRC20), transcript variant 2, mRNA.	91	5.2e-06	5.73	-1.19	0.44	6.22	5.02	5.73	6.18
NM_001032290.1	84722	PSRC1	Homo sapiens proline/serine-rich coiled-coil 1 (PSRC1), transcript variant 4, mRNA.	92	5.2e-06	9.16	-1.1	0.47	9.69	8.59	9.29	9.61
NM_020443.2	89796	NAV1	Homo sapiens neuron navigator 1 (NAV1), mRNA.	93	5.3e-06	7.23	1.19	2.29	6.7	7.89	7.17	6.67
NM_001002913.1	138428	PTRH1	Homo sapiens peptidyl-tRNA hydrolase 1 homolog (S. cerevisiae) (PTRH1), mRNA.	94	5.4e-06	9.35	1.34	2.53	8.71	10.05	9.6	9.46
NM_006822.1	10966	RAB40B	Homo sapiens RAB40B, member RAS oncogene family (RAB40B), mRNA.	95	5.4e-06	9.74	1.13	2.19	9.26	10.39	9.43	9.47
NM_001406.3	1949	EFNB3	Homo sapiens ephrin-B3 (EFNB3), mRNA.	96	5.5e-06	7.86	1.07	2.1	7.39	8.46	7.65	7.36
NM_002461.1	4597	MVD	Homo sapiens mevalonate (diphospho) decarboxylase (MVD), mRNA.	97	5.8e-06	8.77	1.1	2.14	8.21	9.31	8.71	8.09
NM_080805.2	1305	COL13A1	Homo sapiens collagen, type XIII, alpha 1 (COL13A1), transcript variant 9, mRNA.	97	5.8e-06	5.94	-1.08	0.47	6.36	5.29	6.16	6.5
XR_017543.1	400578	LOC400578	PREDICTED: Homo sapiens similar to Keratin, type I cytoskeletal 14 (Cytokeratin-14) (CK-14) (Keratin-14) (K14) (LOC400578), mRNA.	97	5.8e-06	5.76	1.79	3.47	4.86	6.65	5.4	4.8
NM_020799.2	57559	STAMBPL1	Homo sapiens STAM binding protein-like 1 (STAMBPL1), mRNA.	100	6.7e-06	8.17	-1.17	0.45	8.75	7.58	8.26	8.78
NM_005557.2	3868	KRT16	Homo sapiens keratin 16 (focal non-epidermolytic palmoplantar keratoderma) (KRT16), mRNA.	101	7.3e-06	6.32	1.64	3.11	5.45	7.08	6.07	5.65
NM_001030002.1	2886	GRB7	Homo sapiens growth factor receptor-bound protein 7 (GRB7), transcript variant 2, mRNA.	101	7.3e-06	6.19	1.02	2.03	5.82	6.84	6.27	5.6
NM_022449.1	64284	RAB17	Homo sapiens RAB17, member RAS oncogene family (RAB17), mRNA.	103	7.4e-06	9.29	-1.36	0.39	9.99	8.64	9.29	9.18
NM_001044390.1	4582	MUC1	Homo sapiens mucin 1, cell surface associated (MUC1), transcript variant 5, mRNA.	104	7.7e-06	7.4	1.41	2.65	6.84	8.24	7.13	6.71
NM_016647.2	51337	C8orf55	Homo sapiens chromosome 8 open reading frame 55 (C8orf55), mRNA.	105	7.8e-06	10.42	-1.3	0.41	11.04	9.74	10.46	10.73
NM_001005404.3	388403	YPEL2	Homo sapiens yippee-like 2 (Drosophila) (YPEL2), mRNA.	106	7.9e-06	5.83	1.03	2.05	5.42	6.46	5.56	5.18
NM_006027.3	9156	EXO1	Homo sapiens exonuclease 1 (EXO1), transcript variant 1, mRNA.	107	8e-06	7.04	-1.1	0.47	7.59	6.48	7.21	7.42
NM_001425.1	2014	EMP3	Homo sapiens epithelial membrane protein 3 (EMP3), mRNA.	108	8.3e-06	12.63	1.2	2.3	12	13.21	12.89	12.68
NM_080625.2	140706	C20orf160	Homo sapiens chromosome 20 open reading frame 160 (C20orf160), mRNA.	109	8.4e-06	8.44	-1.89	0.27	9.27	7.38	8.28	9.16
NM_006727.2	1008	CDH10	Homo sapiens cadherin 10, type 2 (T2-cadherin) (CDH10), mRNA.	110	8.6e-06	5.27	-1.72	0.3	6.11	4.39	5	5.94
NM_016270.2	10365	KLF2	Homo sapiens Kruppel-like factor 2 (lung) (KLF2), mRNA.	110	8.6e-06	10.82	1.96	3.9	9.82	11.79	10.76	10.73
XM_028217.4	90024	FLJ20021	PREDICTED: Homo sapiens hypothetical LOC90024 (FLJ20021), mRNA.	110	8.6e-06	7.06	1.04	2.06	6.53	7.57	7.27	7
NM_002915.3	5983	RFC3	Homo sapiens replication factor C (activator 1) 3, 38kDa (RFC3), transcript variant 1, mRNA.	113	8.6e-06	8.23	-1.22	0.43	8.77	7.54	8.23	8.12
NM_000425.2	3897	L1CAM	Homo sapiens L1 cell adhesion molecule (L1CAM), transcript variant 1, mRNA.	114	8.8e-06	6.43	1.11	2.16	5.87	6.99	6.12	5.95
NM_024726.3	79781	IQCA1	Homo sapiens IQ motif containing with AAA domain 1 (IQCA1), mRNA.	115	9.4e-06	8.92	-1.2	0.44	9.43	8.23	8.66	9.58
NM_001818.2	1109	AKR1C4	Homo sapiens aldo-keto reductase family 1, member C4 (chlordecone reductase; 3-alpha hydroxysteroid dehydrogenase, type I; dihydrodiol dehydrogenase 4) (AKR1C4), mRNA.	116	1e-05	9.62	1.57	2.97	8.88	10.45	9.45	8.97
NM_001008490.1	1316	KLF6	Homo sapiens Kruppel-like factor 6 (KLF6), transcript variant 1, mRNA.	117	1e-05	5.69	1.24	2.36	5.12	6.36	5.75	5.34
NM_003283.3	7138	TNNT1	Homo sapiens troponin T type 1 (skeletal, slow) (TNNT1), mRNA.	117	1e-05	6.91	1.11	2.16	6.3	7.41	6.96	6.63
NR_001445.1	125050	RN7SK	Homo sapiens RNA, 7SK small nuclear (RN7SK), non-coding RNA.	117	1e-05	9.05	2.21	4.63	8.11	10.33	9.36	8.42
NM_001554.3	3491	CYR61	Homo sapiens cysteine-rich, angiogenic inducer, 61 (CYR61), mRNA.	120	1.1e-05	8.11	-1.76	0.29	8.8	7.03	8.01	9.57
NM_001034.1	6241	RRM2	Homo sapiens ribonucleotide reductase M2 polypeptide (RRM2), mRNA.	120	1.1e-05	8.93	-1.27	0.42	9.59	8.32	9.11	9.08
NM_030928.2	81620	CDT1	Homo sapiens chromatin licensing and DNA replication factor 1 (CDT1), mRNA.	122	1.1e-05	10.03	-1	0.5	10.55	9.55	10.15	10.16
NM_003407.2	7538	ZFP36	Homo sapiens zinc finger protein 36, C3H type, homolog (mouse) (ZFP36), mRNA.	123	1.2e-05	7.18	1.17	2.25	6.73	7.9	6.99	7.11
NM_198336.1	3638	INSIG1	Homo sapiens insulin induced gene 1 (INSIG1), transcript variant 2, mRNA.	124	1.2e-05	9.51	1.27	2.42	8.99	10.26	9.46	8.84
NM_022765.2	64780	MICAL1	Homo sapiens microtubule associated monoxygenase, calponin and LIM domain containing 1 (MICAL1), mRNA.	125	1.3e-05	6.72	1.04	2.06	6.22	7.26	6.74	6.28
NM_031301.2	83464	APH1B	Homo sapiens anterior pharynx defective 1 homolog B (C. elegans) (APH1B), mRNA.	126	1.3e-05	7.07	1	2	6.59	7.59	7.05	6.87
NM_001076780.1	114780	PKD1L2	Homo sapiens polycystic kidney disease 1-like 2 (PKD1L2), transcript variant 3, mRNA.	127	1.3e-05	5.95	-1.44	0.37	6.54	5.11	5.81	6.62
XM_001126647.1	197259	MLKL	PREDICTED: Homo sapiens mixed lineage kinase domain-like (MLKL), mRNA.	128	1.4e-05	6.08	-1.04	0.49	6.53	5.5	6.15	6.3
			AGENCOURT_8911223 NIH_MGC_141 Homo sapiens cDNA clone IMAGE:6386615 5, mRNA sequence	129	1.4e-05	7.25	1.02	2.03	6.84	7.86	6.87	6.78
NM_033111.2	88523	LOC88523	Homo sapiens CG016 (LOC88523), mRNA.	130	1.5e-05	6.83	1.04	2.06	6.39	7.44	6.68	6.46
NM_194281.3	125476	INO80C	Homo sapiens INO80 complex subunit C (INO80C), transcript variant 2, mRNA.	130	1.5e-05	8.9	1.03	2.04	8.41	9.44	9.1	8.78
NM_004823.1	9424	KCNK6	Homo sapiens potassium channel, subfamily K, member 6 (KCNK6), mRNA.	130	1.5e-05	6.93	1.35	2.55	6.31	7.66	6.67	6.57
NM_019058.2	54541	DDIT4	Homo sapiens DNA-damage-inducible transcript 4 (DDIT4), mRNA.	133	1.5e-05	9.98	1.06	2.08	9.47	10.53	10.07	9.46
NM_198951.1	7052	TGM2	Homo sapiens transglutaminase 2 (C polypeptide, protein-glutamine-gamma-glutamyltransferase) (TGM2), transcript variant 2, mRNA.	134	1.5e-05	6.56	-1.44	0.37	7.15	5.71	6.71	7.55
NM_145316.2	221468	C6orf128	Homo sapiens chromosome 6 open reading frame 128 (C6orf128), mRNA.	135	1.6e-05	6.71	1.09	2.12	6.13	7.21	6.81	6.62
NM_015995.2	51621	KLF13	Homo sapiens Kruppel-like factor 13 (KLF13), mRNA.	136	1.6e-05	8.44	1.52	2.88	7.69	9.21	8.55	8.13
NM_003740.3	8645	KCNK5	Homo sapiens potassium channel, subfamily K, member 5 (KCNK5), mRNA.	137	1.6e-05	7.2	1.18	2.26	6.77	7.95	7.16	7.09
XM_001129527.1	8462	KLF11	PREDICTED: Homo sapiens Kruppel-like factor 11 (KLF11), mRNA.	138	1.9e-05	8.11	1.18	2.27	7.52	8.71	8.08	8.09
NM_001037666.1	652968	LOC652968	Homo sapiens hypothetical protein LOC652968 (LOC652968), mRNA.	139	1.9e-05	7.77	1.04	2.05	7.33	8.36	7.76	7.38
NM_001048201.1	29128	UHRF1	Homo sapiens ubiquitin-like with PHD and ring finger domains 1 (UHRF1), transcript variant 1, mRNA.	140	1.9e-05	11.18	-1.09	0.47	11.81	10.72	11.23	11.34
NM_032550.2	84632	AFAP1L2	Homo sapiens actin filament associated protein 1-like 2 (AFAP1L2), transcript variant 2, mRNA.	140	1.9e-05	6.97	-1.65	0.32	7.61	5.96	7.37	7.86
NM_003276.1	7112	TMPO	Homo sapiens thymopoietin (TMPO), transcript variant 1, mRNA.	142	2e-05	8.34	-1.08	0.47	8.93	7.85	8.28	8.48
NM_001008397.1	493869	LOC493869	Homo sapiens similar to RIKEN cDNA 2310016C16 (LOC493869), mRNA.	142	2e-05	7.07	-1.23	0.43	7.58	6.36	7.06	7.97
NM_001031683.1	3437	IFIT3	Homo sapiens interferon-induced protein with tetratricopeptide repeats 3 (IFIT3), mRNA.	144	2.1e-05	7.78	-1.22	0.43	8.21	6.99	7.78	7.88
NM_005354.3	3727	JUND	Homo sapiens jun D proto-oncogene (JUND), mRNA.	145	2.5e-05	12.66	1.47	2.76	12	13.47	12.54	12.21
NM_013282.3	29128	UHRF1	Homo sapiens ubiquitin-like with PHD and ring finger domains 1 (UHRF1), transcript variant 2, mRNA.	146	2.6e-05	6.33	-1.38	0.39	6.82	5.44	6.62	6.55
NM_138720.1	3017	HIST1H2BD	Homo sapiens histone cluster 1, H2bd (HIST1H2BD), transcript variant 2, mRNA.	147	2.8e-05	7.67	1.07	2.11	7.15	8.23	7.57	7.44
NM_004235.3	9314	KLF4	Homo sapiens Kruppel-like factor 4 (gut) (KLF4), mRNA.	148	2.8e-05	7.5	1.28	2.43	6.95	8.23	7.34	6.98
NM_194436.1	197257	LDHD	Homo sapiens lactate dehydrogenase D (LDHD), nuclear gene encoding mitochondrial protein, transcript variant 2, mRNA.	149	3e-05	6.61	1.2	2.3	6.04	7.24	6.4	6
NM_001217.3	770	CA11	Homo sapiens carbonic anhydrase XI (CA11), mRNA.	149	3e-05	8.73	1.09	2.13	8.26	9.35	8.72	8.19
XM_001132404.1	113146	C14orf78	PREDICTED: Homo sapiens chromosome 14 open reading frame 78 (C14orf78), mRNA.	151	3.2e-05	12.17	1.04	2.06	11.71	12.76	11.9	11.86
NM_001300.4	1316	KLF6	Homo sapiens Kruppel-like factor 6 (KLF6), transcript variant 2, mRNA.	152	3.5e-05	11.36	1.68	3.2	10.53	12.21	11.19	10.99
NM_017572.2	2872	MKNK2	Homo sapiens MAP kinase interacting serine/threonine kinase 2 (MKNK2), transcript variant 1, mRNA.	153	3.6e-05	10.48	1.07	2.09	10.06	11.13	10.17	9.75
NM_002275.2	3866	KRT15	Homo sapiens keratin 15 (KRT15), mRNA.	154	3.7e-05	8.2	1.69	3.22	7.45	9.14	7.96	7.05
NM_004878.3	9536	PTGES	Homo sapiens prostaglandin E synthase (PTGES), mRNA.	155	3.7e-05	10.01	1.49	2.81	9.31	10.8	10.14	9.07
NM_015310.3	23362	PSD3	Homo sapiens pleckstrin and Sec7 domain containing 3 (PSD3), transcript variant 1, mRNA.	156	3.8e-05	8.35	1.27	2.42	7.83	9.1	8.13	7.85
NM_002276.3	3880	KRT19	Homo sapiens keratin 19 (KRT19), mRNA.	157	3.9e-05	11.36	1.06	2.09	10.85	11.91	11.23	10.7
NM_004417.2	1843	DUSP1	Homo sapiens dual specificity phosphatase 1 (DUSP1), mRNA.	158	3.9e-05	9.34	1.24	2.37	8.78	10.02	9.21	8.63
NM_000574.2	1604	CD55	Homo sapiens CD55 molecule, decay accelerating factor for complement (Cromer blood group) (CD55), mRNA.	159	4.3e-05	6.18	1.53	2.88	5.42	6.95	5.94	5.74
NM_182898.2	9586	CREB5	Homo sapiens cAMP responsive element binding protein 5 (CREB5), transcript variant 1, mRNA.	160	4.5e-05	7.35	1.01	2.01	6.92	7.93	7.43	7
NM_001008490.1	1316	KLF6	Homo sapiens Kruppel-like factor 6 (KLF6), transcript variant 1, mRNA.	161	4.6e-05	11.22	1.52	2.86	10.42	11.93	10.95	10.64
NM_016619.1	51316	PLAC8	Homo sapiens placenta-specific 8 (PLAC8), mRNA.	162	4.6e-05	8.42	-2.05	0.24	9.22	7.18	8.52	9.99
			AV681673 GKB Homo sapiens cDNA clone GKBABD06 5, mRNA sequence	163	4.8e-05	8.47	1.22	2.33	8.02	9.25	8.6	8.15
			Human small nuclear RNA U6atac, partial sequence	164	5e-05	6.95	1.76	3.39	6.22	7.99	7.1	6.8
NM_002756.3	5606	MAP2K3	Homo sapiens mitogen-activated protein kinase kinase 3 (MAP2K3), transcript variant A, mRNA.	164	5e-05	6.19	-1	0.5	6.52	5.52	6.2	6.3
NM_002477.1	4636	MYL5	Homo sapiens myosin, light chain 5, regulatory (MYL5), mRNA.	166	5e-05	9.43	1.03	2.05	8.89	9.93	9.5	9.45
NM_181873.2	10903	MTMR11	Homo sapiens myotubularin related protein 11 (MTMR11), mRNA.	167	5.3e-05	9.03	1.35	2.54	8.48	9.83	8.77	8.32
NM_004089.3	1831	TSC22D3	Homo sapiens TSC22 domain family, member 3 (TSC22D3), transcript variant 2, mRNA.	168	5.4e-05	5.3	1.43	2.7	4.59	6.02	5.03	4.57
NM_018676.2	55901	THSD1	Homo sapiens thrombospondin, type I, domain containing 1 (THSD1), transcript variant 1, mRNA.	169	5.4e-05	5.17	-1.03	0.49	5.59	4.55	5.16	5.44
NM_030640.1	80824	DUSP16	Homo sapiens dual specificity phosphatase 16 (DUSP16), mRNA.	170	6e-05	7.01	1.19	2.29	6.49	7.68	6.87	6.46
NM_024726.3	79781	IQCA1	Homo sapiens IQ motif containing with AAA domain 1 (IQCA1), mRNA.	171	6e-05	8.47	-1.13	0.46	8.94	7.82	8.32	9.13
NM_000859.1	3156	HMGCR	Homo sapiens 3-hydroxy-3-methylglutaryl-Coenzyme A reductase (HMGCR), mRNA.	172	6.2e-05	11.64	1.66	3.16	10.9	12.56	11.53	10.77
NM_000389.2	1026	CDKN1A	Homo sapiens cyclin-dependent kinase inhibitor 1A (p21, Cip1) (CDKN1A), transcript variant 1, mRNA.	173	6.4e-05	7.35	1.13	2.18	6.74	7.87	7.49	6.81
NM_003516.2	8337	HIST2H2AA3	Homo sapiens histone cluster 2, H2aa3 (HIST2H2AA3), mRNA.	174	6.5e-05	7.87	1.41	2.66	7.25	8.66	7.97	7.77
NM_002274.3	3860	KRT13	Homo sapiens keratin 13 (KRT13), transcript variant 2, mRNA.	174	6.5e-05	6.16	1.61	3.05	5.42	7.03	6.29	5.5
NM_003722.3	8626	TP73L	Homo sapiens tumor protein p73-like (TP73L), mRNA.	176	6.7e-05	10.26	1.04	2.06	9.88	10.91	9.94	9.55
NM_198252.2	2934	GSN	Homo sapiens gelsolin (amyloidosis, Finnish type) (GSN), transcript variant 2, mRNA.	177	6.9e-05	10.35	1	2	9.91	10.91	10.22	9.58
NM_003516.2	8337	HIST2H2AA3	Homo sapiens histone cluster 2, H2aa3 (HIST2H2AA3), mRNA.	178	7.4e-05	7.99	1.4	2.64	7.42	8.81	8.06	7.89
NM_004613.2	7052	TGM2	Homo sapiens transglutaminase 2 (C polypeptide, protein-glutamine-gamma-glutamyltransferase) (TGM2), transcript variant 1, mRNA.	179	7.7e-05	7.27	-1.27	0.41	7.78	6.51	7.39	8.32
XM_001127763.1	730820	LOC730820	PREDICTED: Homo sapiens similar to nuclear receptor binding factor 2 (LOC730820), mRNA.	180	8.5e-05	9	1.28	2.42	8.41	9.68	8.86	8.42
NM_004528.2	4259	MGST3	Homo sapiens microsomal glutathione S-transferase 3 (MGST3), mRNA.	181	9.3e-05	11.16	1.06	2.08	10.63	11.69	11.3	11.37
NM_003129.3	6713	SQLE	Homo sapiens squalene epoxidase (SQLE), mRNA.	182	9.6e-05	9.15	1.04	2.05	8.73	9.77	9.01	8.63
NM_000675.3	135	ADORA2A	Homo sapiens adenosine A2a receptor (ADORA2A), mRNA.	183	0.00012	7.34	-1.48	0.36	7.98	6.5	7.51	8.01
NR_001445.1	125050	RN7SK	Homo sapiens RNA, 7SK small nuclear (RN7SK), non-coding RNA.	184	0.00012	6.1	1.63	3.09	5.44	7.07	6.27	5.53
			PM0-ST0264-161199-001-b06 ST0264 Homo sapiens cDNA, mRNA sequence	185	0.00014	7.21	1.15	2.21	6.64	7.79	7.15	6.58
NM_005916.3	4176	MCM7	Homo sapiens minichromosome maintenance complex component 7 (MCM7), transcript variant 1, mRNA.	186	0.00015	9.01	-1.26	0.42	9.53	8.27	9.04	8.96
NM_024684.2	28971	C11orf67	Homo sapiens chromosome 11 open reading frame 67 (C11orf67), mRNA.	187	0.00016	9.33	1.21	2.31	8.74	9.95	9.64	9.55
NM_004669.2	9022	CLIC3	Homo sapiens chloride intracellular channel 3 (CLIC3), mRNA.	188	0.00018	5.38	1.04	2.06	4.79	5.83	5.11	5.09
NM_016619.1	51316	PLAC8	Homo sapiens placenta-specific 8 (PLAC8), mRNA.	189	0.0002	8.76	-1.87	0.27	9.47	7.6	8.75	10.33
NM_014624.3	6277	S100A6	Homo sapiens S100 calcium binding protein A6 (S100A6), mRNA.	190	0.00021	12.35	1.14	2.2	11.84	12.98	12.57	12.46
XM_942124.2	85376	KIAA1666	PREDICTED: Homo sapiens KIAA1666 protein (KIAA1666), mRNA.	191	0.00022	6.15	1.07	2.09	5.71	6.78	6.27	5.72
NM_006423.1	10567	RABAC1	Homo sapiens Rab acceptor 1 (prenylated) (RABAC1), mRNA.	192	0.00023	10.41	1.08	2.12	9.85	10.94	10.53	10.33
NM_031207.2	81888	HYI	Homo sapiens hydroxypyruvate isomerase homolog (E. coli) (HYI), mRNA.	193	0.00025	7.47	-1	0.5	7.84	6.84	7.52	8.23
NM_206895.1	389084	UNQ830	Homo sapiens ASCL830 (UNQ830), mRNA.	194	0.00029	9.41	1.49	2.81	8.75	10.24	9.8	9.74
NR_003041.1	692084	SNORD13	Homo sapiens small nucleolar RNA, C/D box 13 (SNORD13), non-coding RNA.	195	0.001	6.95	1.56	2.94	6.46	8.02	6.82	7.73
NM_001044391.1	4582	MUC1	Homo sapiens mucin 1, cell surface associated (MUC1), transcript variant 6, mRNA.	196	0.0011	8.73	1.16	2.23	8.29	9.44	8.56	8.15
NM_001024211.1	6284	S100A13	Homo sapiens S100 calcium binding protein A13 (S100A13), transcript variant 3, mRNA.	197	0.0011	9.15	1.1	2.14	8.64	9.73	9.26	9.32
NM_006829.2	10974	C10orf116	Homo sapiens chromosome 10 open reading frame 116 (C10orf116), mRNA.	198	0.0029	11.68	1.12	2.17	11.19	12.31	11.94	11.9
XM_929985.1	644889	LOC644889	PREDICTED: Homo sapiens similar to large subunit ribosomal protein L36a (LOC644889), mRNA.	199	0.0039	5.95	1.06	2.08	5.76	6.81	6.16	6.42

## Sheet: Simva+GGPP vs. Control
Comparison of (simvastatin and GGPP) treated samples and controls
|log2FC| > 1 and q < 0.05
Detection threshold 5.25
RefSeq	EntrezGene	Symbol	Definition	Rank	FDR	AveExpr	Log fold change	Fold change	control	FPP	GGPP	Simva	Simva+FPP	Simva+GGPP
NM_020119.3	56829	ZC3HAV1	Homo sapiens zinc finger CCCH-type, antiviral 1 (ZC3HAV1), transcript variant 1, mRNA.	1	0.00019	10.73	1.73	3.33	9.72	10.34	9.72	11.71	10.19	11.46
NM_152793.2	222166	C7orf41	Homo sapiens chromosome 7 open reading frame 41 (C7orf41), mRNA.	2	0.00073	8.14	1.53	2.89	7.22	7.63	7.17	9.25	7.37	8.75
NM_003840.3	8793	TNFRSF10D	Homo sapiens tumor necrosis factor receptor superfamily, member 10d, decoy with truncated death domain (TNFRSF10D), mRNA.	3	0.0087	6.58	1.64	3.12	5.66	6.21	5.78	7.63	6.12	7.31
			AGENCOURT_10229596 NIH_MGC_141 Homo sapiens cDNA clone IMAGE:6563923 5, mRNA sequence	4	0.027	6.34	1.68	3.21	6.42	6.16	6.96	6.45	6.59	8.1
NM_006156.2	4738	NEDD8	Homo sapiens neural precursor cell expressed, developmentally down-regulated 8 (NEDD8), mRNA.	5	0.029	9.41	1.02	2.03	9	10.11	9.68	9.59	9.84	10.02

## Sheet: GGPP vs. Control
Comparison of GGPP treated samples and controls
|log2FC| > 1 and q < 0.05
Detection threshold 5.25
NO DIFFERENTIALLY EXPRESSED GENES

## Sheet: Simva+FPP vs. Control
Comparison of (simvastatin and FPP) treated samples and controls
|log2FC| > 1 and q < 0.05
Detection threshold 5.25
NO DIFFERENTIALLY EXPRESSED GENES

## Sheet: FPP vs. Control
Comparison of FPP treated samples and controls
|log2FC| > 1 and q < 0.05
Detection threshold 5.25
RefSeq	EntrezGene	Symbol	Definition	Rank	FDR	AveExpr	Log fold change	Fold change	control	FPP	GGPP
NM_005456.2	9479	MAPK8IP1	Homo sapiens mitogen-activated protein kinase 8 interacting protein 1 (MAPK8IP1), mRNA.	1	0.0024	7.02	1.42	2.67	6.1	7.52	6.62
NM_004657.4	8436	SDPR	Homo sapiens serum deprivation response (phosphatidylserine binding protein) (SDPR), mRNA.	2	0.0072	8.13	-1.09	0.47	8.64	7.55	8.36
NM_021173.2	57804	POLD4	Homo sapiens polymerase (DNA-directed), delta 4 (POLD4), mRNA.	3	0.0092	7.93	1.14	2.2	7.43	8.57	7.69
NM_005620.1	6282	S100A11	Homo sapiens S100 calcium binding protein A11 (S100A11), mRNA.	3	0.0092	11.45	1.71	3.27	10.67	12.38	11.26
NM_002668.1	5355	PLP2	Homo sapiens proteolipid protein 2 (colonic epithelium-enriched) (PLP2), mRNA.	3	0.0092	9.09	1	2	8.71	9.72	9.08
NM_006244.2	5526	PPP2R5B	Homo sapiens protein phosphatase 2, regulatory subunit B', beta isoform (PPP2R5B), mRNA.	3	0.0092	6.7	1.02	2.03	6.07	7.09	6.17
NM_001425.1	2014	EMP3	Homo sapiens epithelial membrane protein 3 (EMP3), mRNA.	3	0.0092	12.63	1.25	2.38	12	13.26	12.5
NM_194281.3	125476	INO80C	Homo sapiens INO80 complex subunit C (INO80C), transcript variant 2, mRNA.	3	0.0092	8.9	1.23	2.35	8.41	9.64	8.73
NM_001823.3	1152	CKB	Homo sapiens creatine kinase, brain (CKB), mRNA.	3	0.0092	8.55	1.05	2.07	7.84	8.89	8.03
NM_203370.1	389119	C3orf54	Homo sapiens chromosome 3 open reading frame 54 (C3orf54), mRNA.	3	0.0092	7.66	1.26	2.4	6.94	8.21	7.15
XM_028217.4	90024	FLJ20021	PREDICTED: Homo sapiens hypothetical LOC90024 (FLJ20021), mRNA.	3	0.0092	7.06	1.09	2.13	6.53	7.62	6.75
NM_004289.5	9603	NFE2L3	Homo sapiens nuclear factor (erythroid-derived 2)-like 3 (NFE2L3), mRNA.	3	0.0092	8.09	-1.1	0.47	8.72	7.62	8.71
NM_000517.3	3040	HBA2	Homo sapiens hemoglobin, alpha 2 (HBA2), mRNA.	3	0.0092	6.17	1.13	2.19	5.48	6.61	5.66
NM_181509.1	84557	MAP1LC3A	Homo sapiens microtubule-associated protein 1 light chain 3 alpha (MAP1LC3A), transcript variant 2, mRNA.	14	0.0098	10.23	1.3	2.46	9.38	10.68	9.73
NM_031286.3	83442	SH3BGRL3	Homo sapiens SH3 domain binding glutamic acid-rich protein like 3 (SH3BGRL3), mRNA.	15	0.013	9.9	1.08	2.11	9.42	10.5	9.78
NM_003155.2	6781	STC1	Homo sapiens stanniocalcin 1 (STC1), mRNA.	16	0.014	5.6	1.01	2.01	5.32	6.32	5.45
NM_001312.2	1397	CRIP2	Homo sapiens cysteine-rich protein 2 (CRIP2), mRNA.	17	0.015	8.84	1.86	3.63	7.57	9.43	7.77
NM_001753.3	857	CAV1	Homo sapiens caveolin 1, caveolae protein, 22kDa (CAV1), mRNA.	18	0.016	9.96	-1.03	0.49	10.33	9.31	10.19
NM_032412.3	84418	C5orf32	Homo sapiens chromosome 5 open reading frame 32 (C5orf32), mRNA.	18	0.016	9.75	1.03	2.05	9.27	10.3	9.67
NM_145316.2	221468	C6orf128	Homo sapiens chromosome 6 open reading frame 128 (C6orf128), mRNA.	18	0.016	6.71	1.09	2.12	6.13	7.21	6.64
NM_001124.1	133	ADM	Homo sapiens adrenomedullin (ADM), mRNA.	18	0.016	6.64	-1.52	0.35	7.64	6.12	7.14
NM_001002913.1	138428	PTRH1	Homo sapiens peptidyl-tRNA hydrolase 1 homolog (S. cerevisiae) (PTRH1), mRNA.	18	0.016	9.35	1.2	2.3	8.71	9.91	9.03
NM_006156.2	4738	NEDD8	Homo sapiens neural precursor cell expressed, developmentally down-regulated 8 (NEDD8), mRNA.	18	0.016	9.41	1.12	2.17	9	10.11	9.68
NM_024726.3	79781	IQCA1	Homo sapiens IQ motif containing with AAA domain 1 (IQCA1), mRNA.	18	0.016	8.92	-1.13	0.46	9.43	8.3	9.35
NM_005769.1	10164	CHST4	Homo sapiens carbohydrate (N-acetylglucosamine 6-O) sulfotransferase 4 (CHST4), mRNA.	25	0.016	6.66	-1.16	0.45	7.44	6.28	7.27
NM_138334.1	126119	JOSD2	Homo sapiens Josephin domain containing 2 (JOSD2), mRNA.	26	0.017	7.33	1.19	2.29	6.85	8.04	7.22
NM_022978.1	728492	SERF1B	Homo sapiens small EDRK-rich factor 1B (centromeric) (SERF1B), mRNA.	27	0.017	8.47	1.11	2.16	8.07	9.18	8.51
NM_005978.3	6273	S100A2	Homo sapiens S100 calcium binding protein A2 (S100A2), mRNA.	28	0.017	6.9	1.02	2.02	6.47	7.49	6.71
NM_003276.1	7112	TMPO	Homo sapiens thymopoietin (TMPO), transcript variant 1, mRNA.	28	0.017	8.34	-1.05	0.48	8.93	7.88	8.55
NM_002201.4	3669	ISG20	Homo sapiens interferon stimulated exonuclease gene 20kDa (ISG20), mRNA.	30	0.018	10.15	1.02	2.02	9.72	10.74	9.97
NM_022449.1	64284	RAB17	Homo sapiens RAB17, member RAS oncogene family (RAB17), mRNA.	31	0.018	9.29	-1.18	0.44	9.99	8.81	9.52
NM_018239.2	55222	LRRC20	Homo sapiens leucine rich repeat containing 20 (LRRC20), transcript variant 2, mRNA.	31	0.018	6.97	-1.4	0.38	7.78	6.38	7.44
NM_004528.2	4259	MGST3	Homo sapiens microsomal glutathione S-transferase 3 (MGST3), mRNA.	31	0.018	11.16	1.17	2.25	10.63	11.8	10.97
NM_001281.2	1155	TBCB	Homo sapiens tubulin folding cofactor B (TBCB), mRNA.	34	0.022	10.43	1.04	2.05	10.04	11.08	10.25
NM_002960.1	6274	S100A3	Homo sapiens S100 calcium binding protein A3 (S100A3), mRNA.	35	0.022	9.06	1.37	2.58	8.28	9.64	8.58
NR_001445.1	125050	RN7SK	Homo sapiens RNA, 7SK small nuclear (RN7SK), non-coding RNA.	35	0.022	9.05	1.9	3.74	8.11	10.01	8.72
NM_014731.2	9762	ProSAPiP1	Homo sapiens ProSAPiP1 protein (ProSAPiP1), mRNA.	37	0.023	6.84	1.17	2.25	6.03	7.2	6.23
NM_001024211.1	6284	S100A13	Homo sapiens S100 calcium binding protein A13 (S100A13), transcript variant 3, mRNA.	38	0.024	10.31	1.24	2.36	9.8	11.04	10.23
NM_006423.1	10567	RABAC1	Homo sapiens Rab acceptor 1 (prenylated) (RABAC1), mRNA.	39	0.024	10.41	1.22	2.33	9.85	11.08	10.24
NM_024684.2	28971	C11orf67	Homo sapiens chromosome 11 open reading frame 67 (C11orf67), mRNA.	40	0.025	9.33	1.31	2.48	8.74	10.05	9.22
NM_206895.1	389084	UNQ830	Homo sapiens ASCL830 (UNQ830), mRNA.	40	0.025	9.41	1.71	3.27	8.75	10.46	9.11
NM_004878.3	9536	PTGES	Homo sapiens prostaglandin E synthase (PTGES), mRNA.	42	0.025	10.01	1.39	2.61	9.31	10.7	9.43
NM_002824.4	5763	PTMS	Homo sapiens parathymosin (PTMS), mRNA.	42	0.025	10.49	1.01	2.01	10.04	11.05	10.41
NM_080625.2	140706	C20orf160	Homo sapiens chromosome 20 open reading frame 160 (C20orf160), mRNA.	44	0.026	8.44	-1.51	0.35	9.27	7.76	9.09
NM_015871.3	51042	ZNF593	Homo sapiens zinc finger protein 593 (ZNF593), mRNA.	45	0.026	9.35	1.27	2.41	8.94	10.21	9.47
			PM0-ST0264-161199-001-b06 ST0264 Homo sapiens cDNA, mRNA sequence	45	0.026	7.21	1.2	2.29	6.64	7.84	6.91
NM_144589.2	118881	COMTD1	Homo sapiens catechol-O-methyltransferase domain containing 1 (COMTD1), mRNA.	47	0.027	7.87	1.11	2.16	7.58	8.69	7.89
NM_006727.2	1008	CDH10	Homo sapiens cadherin 10, type 2 (T2-cadherin) (CDH10), mRNA.	48	0.027	5.27	-1.36	0.39	6.11	4.75	5.83
NM_004040.2	388	RHOB	Homo sapiens ras homolog gene family, member B (RHOB), mRNA.	49	0.027	7.27	2.34	5.05	5.65	7.99	5.85
NM_000389.2	1026	CDKN1A	Homo sapiens cyclin-dependent kinase inhibitor 1A (p21, Cip1) (CDKN1A), transcript variant 1, mRNA.	49	0.027	7.35	1.07	2.1	6.74	7.81	6.85
NM_024726.3	79781	IQCA1	Homo sapiens IQ motif containing with AAA domain 1 (IQCA1), mRNA.	49	0.027	8.47	-1.05	0.48	8.94	7.89	8.88
NM_004089.3	1831	TSC22D3	Homo sapiens TSC22 domain family, member 3 (TSC22D3), transcript variant 2, mRNA.	52	0.028	7	2.48	5.59	5.18	7.66	5.58
NM_144654.2	138162	C9orf116	Homo sapiens chromosome 9 open reading frame 116 (C9orf116), transcript variant 2, mRNA.	53	0.03	8.54	1	2	8.17	9.18	8.54
NM_003516.2	8337	HIST2H2AA3	Homo sapiens histone cluster 2, H2aa3 (HIST2H2AA3), mRNA.	54	0.034	7.87	1.26	2.39	7.25	8.5	7.41
NM_015995.2	51621	KLF13	Homo sapiens Kruppel-like factor 13 (KLF13), mRNA.	54	0.034	8.44	1.19	2.28	7.69	8.88	7.78
NM_032309.2	84269	CHCHD5	Homo sapiens coiled-coil-helix-coiled-coil-helix domain containing 5 (CHCHD5), mRNA.	56	0.034	8.62	1.17	2.25	8.18	9.35	8.71
NM_198057.2	1831	TSC22D3	Homo sapiens TSC22 domain family, member 3 (TSC22D3), transcript variant 1, mRNA.	57	0.034	6.73	1.78	3.44	5.49	7.27	5.72
XR_017543.1	400578	LOC400578	PREDICTED: Homo sapiens similar to Keratin, type I cytoskeletal 14 (Cytokeratin-14) (CK-14) (Keratin-14) (K14) (LOC400578), mRNA.	58	0.037	5.76	1.23	2.35	4.86	6.09	5.07
NM_005101.1	9636	ISG15	Homo sapiens ISG15 ubiquitin-like modifier (ISG15), mRNA.	59	0.038	10.67	1.52	2.86	10.35	11.86	11.14
NM_001024211.1	6284	S100A13	Homo sapiens S100 calcium binding protein A13 (S100A13), transcript variant 3, mRNA.	59	0.038	9.15	1.25	2.38	8.64	9.89	9
NM_000574.2	1604	CD55	Homo sapiens CD55 molecule, decay accelerating factor for complement (Cromer blood group) (CD55), mRNA.	61	0.039	6.18	1.25	2.38	5.42	6.67	5.58
NM_001862.2	1329	COX5B	Homo sapiens cytochrome c oxidase subunit Vb (COX5B), mRNA.	62	0.041	12.34	1.07	2.11	11.95	13.03	12.42
NR_002312.1	85495	RPPH1	Homo sapiens ribonuclease P RNA component H1 (RPPH1), non-coding RNA.	63	0.043	6.91	1.25	2.38	6.68	7.93	7.16
NM_001001936.1	84632	AFAP1L2	Homo sapiens actin filament associated protein 1-like 2 (AFAP1L2), transcript variant 1, mRNA.	64	0.044	7.65	-1.15	0.45	8.55	7.4	8.47
XM_498725.3	388564	LOC388564	PREDICTED: Homo sapiens hypothetical gene supported by BC052596 (LOC388564), mRNA.	65	0.045	9.28	1.15	2.22	8.85	10	9.25
NM_002274.3	3860	KRT13	Homo sapiens keratin 13 (KRT13), transcript variant 2, mRNA.	66	0.047	6.16	1.31	2.48	5.42	6.73	5.58
NM_001554.3	3491	CYR61	Homo sapiens cysteine-rich, angiogenic inducer, 61 (CYR61), mRNA.	66	0.047	8.11	-1.21	0.43	8.8	7.59	8.56
NM_007021.2	11067	C10orf10	Homo sapiens chromosome 10 open reading frame 10 (C10orf10), mRNA.	68	0.047	8.91	1.07	2.1	8.14	9.21	7.93
NM_001953.2	1890	ECGF1	Homo sapiens endothelial cell growth factor 1 (platelet-derived) (ECGF1), mRNA.	69	0.048	7.81	1	2	7.48	8.48	7.77
XM_938790.2	283412	LOC283412	PREDICTED: Homo sapiens similar to 60S ribosomal protein L29 (Cell surface heparin-binding protein HIP) (LOC283412), mRNA.	70	0.048	10.41	1.07	2.09	10.09	11.16	10.6
