# Supplementary material for: Isoprenoids responsible for protein prenylation modulate the biological effects of statins on pancreatic cancer cells
Source: Lipids Health Dis. 2017 Dec 20;16:250. doi: 10.1186/s12944-017-0641-0 (PMC5738693; doi:10.1186/s12944-017-0641-0)
Supplement: Supplementary file 3 — Table S3. Gene set enrichment analysis on KEGG pathways affected by simvastatin, FPP, or GGPP treatment of MiaPaCa-2 human pancreatic cancer cells. (XLSX 22 kb) [file 12944_2017_641_MOESM3_ESM.xlsx]

## Sheet: Simva vs. Control
Gene set enrichment analysis on KEGG pathways
Comparison of simvastatin treated samples and controls
FDR (Tian) < 0.001 and FDR (GSEA) < 0.05
Path ID	Path name	FDR_GSEA	FDR_HGT Any
hsa03030	DNA replication	1.7e-38	7.9e-15
hsa04110	Cell cycle	1.4e-23	1e-10
hsa03430	Mismatch repair	5.9e-12	4.4e-06
hsa00100	Steroid biosynthesis	1.5e-09	0.0095
hsa03440	Homologous recombination	5.4e-07	0.00055
hsa0240	Pyrimidine metabolism	2.8e-05	0.0095
hsa04010	MAPK signaling pathway	7.8e-06	0.66	(significant in number of up-regulated genes, p < 0.05)
has00190	Oxidative phosphorylation	0.05	1	(marginally significant)

## Sheet: Simva + GGPP vs. Control
Gene set enrichment analysis on KEGG pathways
Comparison of (simvastatin and GGPP) treated samples and controls
FDR (Tian) < 0.001 and FDR (GSEA) < 0.05
Path ID	Path name	FDR_GSEA	FDR_HGT Any
hsa03010	Ribosome	0	NA
hsa00190	Oxidative phosphorylation	5.5e-07	NA
hsa04110	Cell cycle	3e-05	NA
hsa05322	Systemic lupus erythematosus	0.00011	NA
hsa03030	DNA replication	0.00091	NA
NA - not available

## Sheet: GGPP vs. Control
Gene set enrichment analysis on KEGG pathways
Comparison of GGPP treated samples and controls
FDR (Tian) < 0.001 and FDR (GSEA) < 0.05
Path ID	Path name	FDR_GSEA	FDR_HGT Any
hsa03010	Ribosome	0	NA
hsa05322	Systemic lupus erythematosus	0.00034	NA
NA - not available

## Sheet: Simva + FPP vs. Control
Gene set enrichment analysis on KEGG pathways
Comparison of (simvastatin and FPP) treated samples and controls
FDR (Tian) < 0.001 and FDR (GSEA) < 0.05
Path ID	Path name	FDR_GSEA	FDR_HGT Any
hsa03010	Ribosome	0	NA
hsa03030	DNA replication	2.5e-13	NA
hsa04110	Cell cycle	2.6e-09	NA
hsa00190	Oxidative phosphorylation	0.00079	NA
NA - not available

## Sheet: FPP vs. Control
Gene set enrichment analysis on KEGG pathways
Comparison of FPP treated samples and controls
FDR (Tian) < 0.001 and FDR (GSEA) < 0.05
Path ID	Path name	FDR_GSEA	FDR_HGT Any
hsa04110	Cell cycle	8e-16	0.00038
hsa03030	DNA replication	1.4e-11	4.6e-06
hsa03430	Mismatch repair	0.00013	0.52	(marginally significant)
hsa04114	Oocyte meiosis	0.0013	0.19	(significant in number of down-regulated genes, p < 0.01)
